# Supplementary material for: Inferred regulons are consistent with regulator binding sequences in E. coli
Source: PLoS Comput Biol. 2024 Jan 22;20(1):e1011824. doi: 10.1371/journal.pcbi.1011824 (PMC10833566; doi:10.1371/journal.pcbi.1011824)
Supplement: S1 Data — (XLSX) [file pcbi.1011824.s002.xlsx]

## Sheet: Table of Contents
Worksheet	Contents
ICA Regulon Data	Gene content of ICA-calculated regulons
Promoters	Gene groupings of promoters used in this study
Motif LogOdds	Log Odds for different transcription factor binding motifs
Motif PWM	Positional weighting matrices for different transcription factor motifs
Model Improvement	Median AUROC of models constructed with motif score as the only feature vs with fully engineered features.

## Sheet: ICA Regulon Data
	im_name	tf	genes	size
0	GlpR	GlpR	['b2239', 'b2240', 'b2241', 'b2242', 'b2243', 'b3426', 'b3925', 'b3926', 'b3927']	9
1	DhaR/Mlc	DhaR/Mlc	['b1101', 'b1198', 'b1199', 'b1200', 'b1817', 'b1818', 'b1819', 'b2416', 'b2943', 'b3599', 'b3600']	11
2	ArgR	ArgR	['b0032', 'b0272', 'b0273', 'b0709', 'b0860', 'b2818', 'b3172', 'b3359', 'b3957', 'b3958', 'b3959', 'b3960', 'b4254']	13
3	NarL	NarL	['b0895', 'b0896', 'b1223', 'b1224', 'b1225', 'b1226', 'b1227', 'b2111', 'b2195', 'b2196', 'b2197', 'b2199', 'b2201', 'b2202', 'b2203', 'b2204', 'b2205', 'b2206', 'b2207', 'b2208', 'b3365', 'b3366', 'b3367', 'b3476', 'b4070', 'b4071', 'b4072', 'b4073', 'b4506']	29
4	MalT	MalT	['b3416', 'b3417', 'b3418', 'b4032', 'b4033', 'b4034', 'b4035', 'b4036', 'b4037']	9
5	OxyR	OxyR	['b0605', 'b0606', 'b0812', 'b0849', 'b2582', 'b3518', 'b3942', 'b3961']	8
6	Crp-2	Crp	['b0553_1', 'b0723', 'b1101', 'b1143', 'b1145', 'b1205', 'b1415', 'b1426', 'b1596', 'b1817', 'b1818', 'b1819', 'b2091', 'b2092_1', 'b2092_2', 'b2093', 'b2094', 'b2095', 'b2096', 'b2143', 'b2148', 'b2149', 'b2150', 'b2151', 'b2239', 'b2240', 'b2597', 'b2796', 'b3001', 'b3358', 'b3403', 'b3476', 'b3599', 'b3600', 'b3601', 'b3774', 'b4021', 'b4267', 'b4357', 'b4498_1']	40
7	AtoC	AtoC	['b1796', 'b1800', 'b2221', 'b2222', 'b2223', 'b2224']	6
8	PurR-1	PurR	['b0522', 'b0523', 'b1131', 'b1623', 'b1660', 'b1849', 'b2312', 'b2313', 'b2476', 'b2499', 'b2500', 'b2557', 'b3654', 'b4005', 'b4006', 'b4064']	16
9	CsqR	CsqR	['b3875', 'b3876', 'b3877', 'b3878', 'b3879', 'b3880', 'b3881', 'b3882', 'b3883', 'b3884']	10
10	MetJ	MetJ	['b0197', 'b0198', 'b0199', 'b0260', 'b0261', 'b0599', 'b0600', 'b2942', 'b3008', 'b3828', 'b3829', 'b3937', 'b3938', 'b3939', 'b3940', 'b3941', 'b4013']	17
11	PurR-2	PurR	['b0032', 'b0033', 'b0336', 'b0337', 'b0945', 'b2497', 'b2498', 'b4243', 'b4244', 'b4245']	10
12	Cbl+CysB	Cbl+CysB	['b0365', 'b0366', 'b0367', 'b0368', 'b0934', 'b0935', 'b0936', 'b0937', 'b3917', 'b4326']	10
13	GlcC	GlcC	['b2975', 'b2976', 'b2977', 'b2979', 'b4467', 'b4468']	6
14	Crp-1	Crp	['b0080', 'b0268', 'b0269', 'b0306', 'b0553_1', 'b0598', 'b0651', 'b0721', 'b0729', 'b0791', 'b0836', 'b0899', 'b1008', 'b1020', 'b1415', 'b1423', 'b1440', 'b1441', 'b1442', 'b1617', 'b1776', 'b1853', 'b1895', 'b1976', 'b2151', 'b2166', 'b2175', 'b2272', 'b2535', 'b2844', 'b2869', 'b2957', 'b3020', 'b3081', 'b3092', 'b3132', 'b3133', 'b3134', 'b3224', 'b3225', 'b3570', 'b3588', 'b3599', 'b3600', …	60
15	YiaJ	PlaR	['b3574', 'b3575', 'b3576', 'b3577', 'b3578', 'b3579', 'b3580', 'b3581', 'b3582', 'b3583']	10
16	GcvA	GcvA	['b2902', 'b2903', 'b2904', 'b2905']	4
17	XylR	XylR	['b0270', 'b0271', 'b3562', 'b3563', 'b3564', 'b3565', 'b3566', 'b3567', 'b3568', 'b3569', 'b3656', 'b3657', 'b4031']	13
18	RpoH	RpoH	['b0014', 'b0015', 'b0473', 'b1321', 'b1322', 'b2592', 'b3686', 'b3687', 'b3931', 'b3932', 'b4140', 'b4142', 'b4143']	13
19	GadEWX	GadE+GadW+GadX	['b0485', 'b1492', 'b1493', 'b3491', 'b3506', 'b3507', 'b3508', 'b3509', 'b3510', 'b3511', 'b3512', 'b3513', 'b3514', 'b3515', 'b3517', 'b4187', 'b4377']	17
20	PrpR	PrpR	['b0331', 'b0333', 'b0334', 'b0335', 'b2416', 'b2943']	6
21	GadWX	GadX+GadW	['b0485', 'b0486', 'b3506', 'b3507', 'b3513', 'b3514', 'b3515', 'b3516']	8
22	CecR	CecR	['b0792', 'b0793', 'b0794', 'b0795', 'b0796']	5
23	ArcA-1	ArcA	['b0042', 'b0113', 'b0124', 'b0330', 'b0346', 'b0429', 'b0430', 'b0431', 'b0432', 'b0458', 'b0557', 'b0621', 'b0721', 'b0722', 'b0723', 'b0724', 'b0836', 'b0848', 'b1020', 'b1189', 'b1190', 'b1297', 'b1298', 'b1332', 'b1422', 'b1518', 'b1607', 'b1748', 'b1777', 'b1778', 'b2181', 'b2210', 'b2241', 'b2242', 'b2518', 'b2582', 'b2587', 'b2847', 'b2848', 'b2980', 'b3351', 'b3426', 'b3452', 'b3453', 'b…	50
24	Fnr	Fnr	['b0621', 'b0715', 'b0836', 'b0894', 'b0904', 'b0919', 'b1223', 'b1224', 'b1256', 'b1474', 'b1541', 'b1587', 'b1593', 'b1750', 'b1751', 'b1757', 'b1785', 'b1906', 'b2207', 'b2208', 'b2298', 'b2531', 'b2579', 'b2727', 'b2997', 'b3060', 'b3158', 'b3159', 'b3211', 'b3365', 'b3366', 'b3408', 'b3409', 'b3476', 'b3477', 'b4139', 'b4154', 'b4238', 'b4380', 'b4582_1']	40
25	CdaR	CdaR	['b0162', 'b1800', 'b2787', 'b2788', 'b2789', 'b3124', 'b3125', 'b3126', 'b3127', 'b3128']	10
26	Pyruvate	BtsR/PyrR/PdhR	['b0114', 'b0115', 'b1380', 'b2210', 'b2296', 'b3547', 'b4353', 'b4354']	8
27	SrlR+GutM	SrlR+GutM	['b2702', 'b2703', 'b2704', 'b2705', 'b2706']	5
28	NagC/TyrR	NagC/TyrR	['b0112', 'b0677', 'b0678', 'b0679', 'b0681', 'b1497', 'b1498', 'b1634', 'b1734', 'b1735', 'b1737', 'b1738', 'b1907', 'b2943', 'b3161', 'b3729', 'b3730']	17
29	CpxR	CpxR	['b0287', 'b0460', 'b0461', 'b0837', 'b0970', 'b1113', 'b1535', 'b1597', 'b1600', 'b1829', 'b1843', 'b1846', 'b1902', 'b2597', 'b3088', 'b4188', 'b4484']	17
30	Lrp	Lrp	['b0077', 'b0078', 'b0381', 'b1189', 'b1190', 'b1243', 'b1244', 'b1245', 'b1246', 'b1247', 'b1534', 'b1605', 'b1634', 'b1798', 'b1814', 'b2209', 'b2669', 'b2670', 'b2796', 'b2797', 'b2845', 'b3089', 'b3454', 'b3455', 'b3456', 'b3457', 'b3458', 'b3460', 'b3496', 'b3523', 'b3616', 'b3617', 'b3673', 'b3774', 'b3829', 'b4045', 'b4129']	37
31	Leu/Ile	Ile-tRNA/IlvY/Leu-tRNA	['b0003', 'b0004', 'b0005', 'b0071', 'b0072', 'b0073', 'b0074', 'b3769', 'b3770', 'b3771', 'b3772', 'b3774', 'b4488_1', 'b4488_2']	14
32	Fur-1	Fur	['b0151', 'b0152', 'b0153', 'b0583', 'b0584', 'b0585', 'b0586', 'b0587', 'b0588', 'b0589', 'b0590', 'b0591', 'b0592', 'b0593', 'b0594', 'b0595', 'b0596', 'b0597', 'b0803', 'b0804', 'b0805', 'b1102', 'b1452', 'b1494', 'b1495', 'b1496', 'b1656', 'b1679', 'b1680', 'b1681', 'b1682', 'b1683', 'b1684', 'b1705', 'b2155', 'b2673', 'b2674', 'b2675', 'b2676', 'b3070', 'b3336', 'b4291', 'b4292', 'b4293', 'b…	48
33	Thiamine	Thiamine diphosphate	['b0066', 'b0067', 'b0068', 'b2103', 'b2104', 'b3990', 'b3991', 'b3992', 'b3993', 'b3994', 'b4407']	11
34	CysB	CysB	['b0828', 'b0829', 'b1287', 'b1729', 'b1920', 'b1987', 'b2012', 'b2013', 'b2414', 'b2421', 'b2422', 'b2423', 'b2424', 'b2425', 'b2750', 'b2751', 'b2752', 'b2762', 'b2763', 'b2764', 'b3917']	21
35	FliA	FliA	['b0763', 'b0764', 'b1070', 'b1071', 'b1082', 'b1083', 'b1194', 'b1421', 'b1566', 'b1742', 'b1760', 'b1881', 'b1882', 'b1883', 'b1884', 'b1885', 'b1886', 'b1887', 'b1888', 'b1889', 'b1890', 'b1923', 'b1924', 'b1925', 'b1926', 'b3072', 'b3525', 'b3666', 'b4110', 'b4355']	30
36	PuuR	PuuR	['b1296', 'b1297', 'b1298', 'b1299', 'b1300', 'b1301', 'b1302']	7
37	NikR	NikR	['b0208', 'b3476', 'b3477', 'b3478', 'b3479', 'b3480']	6
38	NtrC+RpoN	NtrC+RpoN	['b0331', 'b0450', 'b0451', 'b0655', 'b0674', 'b0854', 'b1006', 'b1007', 'b1008', 'b1009', 'b1010', 'b1011', 'b1012', 'b1218', 'b1483', 'b1484', 'b1485', 'b1486', 'b1487', 'b1488', 'b1596', 'b1597', 'b1744', 'b1745', 'b1746', 'b1747', 'b1748', 'b1781', 'b1783', 'b1784', 'b1797', 'b1826', 'b1932', 'b1987', 'b2106', 'b2306', 'b2310', 'b2659', 'b2660', 'b2663', 'b2726', 'b2870', 'b2875', 'b2876', 'b…	56
39	RcsAB	RcsAB	['b0439', 'b1951', 'b2028', 'b2044', 'b2045', 'b2046', 'b2047', 'b2048', 'b2049', 'b2050', 'b2051', 'b2052', 'b2053', 'b2054', 'b2055', 'b2056', 'b2057', 'b2058', 'b2059', 'b2060', 'b2061', 'b2062', 'b3357', 'b3563', 'b4026', 'b4027', 'b4028', 'b4029']	28
40	His-tRNA	His-tRNA	['b2019', 'b2020', 'b2021', 'b2022', 'b2023', 'b2024', 'b2025', 'b2026', 'b4388']	9
41	Fur-2	Fur	['b0150', 'b0151', 'b0152', 'b0468', 'b0585', 'b0588', 'b0589', 'b0590', 'b0591', 'b0592', 'b1252', 'b1452', 'b1673', 'b1674', 'b1905', 'b2146', 'b2211', 'b2673', 'b3005', 'b3006', 'b3337', 'b3408', 'b3409', 'b3515', 'b4293', 'b4367', 'b4490_2']	27
42	Copper	CusR/HprR/CueR	['b0123', 'b0484', 'b0570', 'b0571', 'b0572', 'b0573', 'b0574', 'b0575']	8
43	AllR/AraC/FucR	AllR/AraC/FucR	['b0061', 'b0062', 'b0063', 'b0505', 'b0507', 'b0508', 'b0509', 'b0511', 'b0512', 'b1900', 'b1901', 'b2799', 'b2800', 'b2801', 'b2802', 'b2803', 'b2841', 'b4460']	18
44	Cra	Cra	['b0080', 'b1241', 'b1702', 'b1780', 'b2165', 'b2166', 'b2167', 'b2168', 'b2169', 'b2925', 'b2926', 'b2927', 'b3365', 'b3612', 'b4232']	15
45	ArcA-2	ArcA	['b0034', 'b0429', 'b0430', 'b0431', 'b0432', 'b0733', 'b0734', 'b0763', 'b0972', 'b0973', 'b0974', 'b0975', 'b0976', 'b0977', 'b0978', 'b0979', 'b1109', 'b1256', 'b2579', 'b2720', 'b2725', 'b2998', 'b4070', 'b4071', 'b4073']	25
46	EvgA	EvgA	['b1223', 'b1466', 'b1467', 'b1468', 'b1469', 'b1499', 'b1501', 'b1597', 'b2082', 'b2085', 'b2106', 'b2367', 'b2368', 'b2371', 'b2372', 'b2373', 'b2374', 'b2375', 'b2376', 'b4354']	20
47	Zinc	ZntR/Zur	['b0123', 'b0296', 'b0484', 'b1178', 'b1856', 'b1857', 'b1858', 'b1859', 'b1973', 'b1974', 'b3469', 'b4506']	12
48	SoxS	SoxS	['b0096', 'b0389', 'b0447', 'b0448', 'b0449', 'b0628', 'b0684', 'b0850', 'b0851', 'b0852', 'b0871', 'b1053', 'b1165', 'b1166', 'b1277', 'b1378', 'b1463', 'b1580', 'b1581', 'b1611', 'b1852', 'b2048', 'b2159', 'b2160', 'b2237', 'b2468', 'b2895', 'b2898', 'b2962', 'b2963', 'b3238', 'b3519', 'b3662', 'b3898', 'b3908', 'b3924', 'b3961', 'b4062', 'b4379', 'b4380', 'b4536']	41
49	Nac	Nac	['b0336', 'b0338', 'b0644', 'b0929', 'b1339', 'b1384', 'b1440', 'b1441', 'b1442', 'b1443', 'b1444', 'b1932', 'b1981', 'b1988', 'b2661', 'b2662', 'b2663', 'b2664', 'b2883', 'b2913', 'b3043', 'b3212', 'b3213', 'b3225', 'b3324', 'b3326', 'b3446', 'b3523', 'b3540', 'b3541', 'b3543', 'b3544', 'b3712', 'b3744', 'b4208', 'b4464', 'b4646_2']	37
50	Tryptophan	L-tryptophan/TrpR/Trp-tRNA	['b1260', 'b1261', 'b1262', 'b1263', 'b1264', 'b1704', 'b2600', 'b2601', 'b3161', 'b3708', 'b3709']	11
51	FadR/IclR	FadR/IclR	['b0221', 'b0443', 'b0557', 'b0954', 'b1187', 'b1949', 'b2341', 'b2342', 'b3081', 'b3845', 'b3846', 'b3963', 'b4015']	13
52	FlhDC	FlhDC	['b1044', 'b1070', 'b1071', 'b1072', 'b1073', 'b1074', 'b1075', 'b1076', 'b1077', 'b1078', 'b1079', 'b1080', 'b1081', 'b1082', 'b1083', 'b1878', 'b1879', 'b1880', 'b1891', 'b1892', 'b1904', 'b1921', 'b1922', 'b1924', 'b1925', 'b1926', 'b1937', 'b1938', 'b1939', 'b1940', 'b1941', 'b1942', 'b1943', 'b1944', 'b1945', 'b1946', 'b1947', 'b1948', 'b1949', 'b1950', 'b3525']	41
53	GntR/TyrR	GntR/TyrR	['b0112', 'b1850', 'b1851', 'b1907', 'b3161', 'b3415', 'b3437', 'b3892', 'b3893', 'b4264', 'b4265', 'b4266', 'b4267', 'b4268', 'b4476']	15
54	RpoS	RpoS	['b0304', 'b0325', 'b0329', 'b0384', 'b0453', 'b0456', 'b0581', 'b0643', 'b0707', 'b0753', 'b0788', 'b0789', 'b0790', 'b0808', 'b0837', 'b0871', 'b0897', 'b0906', 'b1003', 'b1004', 'b1051', 'b1161', 'b1188', 'b1195', 'b1197', 'b1258', 'b1285', 'b1341', 'b1428', 'b1440', 'b1449', 'b1450', 'b1454', 'b1462', 'b1478', 'b1482', 'b1519', 'b1536', 'b1646', 'b1668', 'b1678', 'b1724', 'b1725', 'b1732', 'b…	107
55	ExuR/FucR	ExuR/FucR	['b0268', 'b0269', 'b1521', 'b2172', 'b2799', 'b2800', 'b2801', 'b2802', 'b2803', 'b2804', 'b3011', 'b3091', 'b3092', 'b3093', 'b4025']	15
56	FecI	FecI	['b0595', 'b1018', 'b1019', 'b4039', 'b4287', 'b4288', 'b4289', 'b4290', 'b4291', 'b4490_2']	10
57	RbsR	RbsR	['b3666', 'b3748', 'b3749', 'b3750', 'b3751', 'b3752']	6

## Sheet: Promoters
	first_gene	genes
0	b0008	['b0008']
1	b0025	['b0025']
2	b0034	['b0034']
3	b0035	['b0035', 'b0036', 'b0037', 'b0038', 'b0039', 'b0040']
4	b0041	['b0041', 'b0042', 'b0043', 'b0044']
5	b0045	['b0045']
6	b0048	['b0048']
7	b0051	['b0051', 'b0049', 'b0050']
8	b0052	['b0052', 'b0053', 'b0054']
9	b0058	['b0058', 'b0059']
10	b0060	['b0060']
11	b0061	['b0061', 'b0062', 'b0063']
12	b0064	['b0064']
13	b0065	['b0065']
14	b0066	['b0066', 'b0067', 'b0068', 'b0069']
15	b4577	['b4577', 'b4662', 'b0070']
16	b0080	['b0080']
17	b0081	['b0081', 'b0082']
18	b0106	['b0106', 'b0107', 'b0108']
19	b0109	['b0109']
20	b0110	['b0110', 'b0111']
21	b0113	['b0113', 'b0114', 'b0115', 'b0116']
22	b0119	['b0119']
23	b0120	['b0120', 'b0121', 'b0122']
24	b0123	['b0123']
25	b0125	['b0125']
26	b0126	['b0126']
27	b0133	['b0133', 'b0134']
28	b0146	['b0146']
29	b0149	['b0149']
30	b0150	['b0150', 'b0151', 'b0152', 'b0153']
31	b0156	['b0156']
32	b0157	['b0157', 'b0158', 'b0159']
33	b0161	['b0161']
34	b0162	['b0162']
35	b0166	['b0166']
36	b0167	['b0167']
37	b4414	['b4414', 'b0169', 'b0170']
38	b0171	['b0171']
39	b0172	['b0172']
40	b0176	['b0176']
41	b0182	['b0182', 'b0183', 'b0184', 'b0177', 'b0178', 'b0179', 'b0180', 'b0181']
42	b0189	['b0189', 'b4406']
43	b0190	['b0190', 'b0191', 'b0192']
44	b0194	['b0194']
45	b0197	['b0197', 'b0198', 'b0199']
46	b0200	['b0200']
47	b0207	['b0207']
48	b0209	['b0209', 'b0210']
49	b0214	['b0214']
50	b0216	['b0216']
51	b0219	['b0219']
52	b0221	['b0221']
53	b0225	['b0225', 'b0226']
54	b0231	['b0231', 'b0232', 'b0233', 'b0234']
55	b0238	['b0238']
56	b0239	['b0239']
57	b0241	['b0241']
58	b0244	['b0244']
59	b0252	['b0252']
60	b0273	['b0273']
61	b0277	['b0277']
62	b0293	['b0293']
63	b0294	['b0294']
64	b4506	['b4506', 'b0296']
65	b4671	['b4671']
66	b0301	['b0301', 'b0303', 'b0304']
67	b0311	['b0311', 'b0312', 'b0313']
68	b0314	['b0314']
69	b0319	['b0319']
70	b0329	['b0329']
71	b0330	['b0330']
72	b0331	['b0331', 'b0333', 'b0334', 'b0335']
73	b0336	['b0336', 'b0337']
74	b0338	['b0338']
75	b0341	['b0341', 'b0339', 'b0340']
76	b0347	['b0347', 'b0348', 'b0349', 'b0350', 'b0351', 'b0352']
77	b0353	['b0353']
78	b0365	['b0365', 'b0366', 'b0367', 'b0368']
79	b0369	['b0369']
80	b0377	['b0377', 'b0378']
81	b0380	['b0380']
82	b0383	['b0383', 'b0384']
83	b0385	['b0385']
84	b0386	['b0386']
85	b0391	['b0391']
86	b0392	['b0392']
87	b0396	['b0396']
88	b0397	['b0397', 'b0398']
89	b0399	['b0399', 'b0400']
90	b0401	['b0401', 'b0402']
91	b0403	['b0403']
92	b0405	['b0405']
93	b0406	['b0406']
94	b0408	['b0408', 'b0409', 'b0407']
95	b0413	['b0413', 'b0414', 'b0415', 'b0416', 'b0417', 'b0418']
96	b0419	['b0419', 'b0420', 'b0421', 'b0422']
97	b0423	['b0423']
98	b0426	['b0426']
99	b0427	['b0427']
100	b0428	['b0428', 'b0429', 'b0430', 'b0431', 'b0432']
101	b0433	['b0433', 'b0434']
102	b0443	['b0443']
103	b0447	['b0447']
104	b0450	['b0450', 'b0451']
105	b0452	['b0452']
106	b0458	['b0458']
107	b0460	['b0460', 'b0461']
108	b0463	['b0463', 'b0462']
109	b0464	['b0464']
110	b0465	['b0465']
111	b0469	['b0469']
112	b0470	['b0470']
113	b0471	['b0471', 'b0472']
114	b0474	['b0474']
115	b0475	['b0475']
116	b0476	['b0476']
117	b0478	['b0478']
118	b4585	['b4585']
119	b0483	['b0483']
120	b0484	['b0484']
121	b0485	['b0485', 'b0486']
122	b0488	['b0488', 'b0489']
123	b0490	['b0490', 'b0491']
124	b0492	['b0492']
125	b0493	['b0493', 'b0494']
126	b0504	['b0504']
127	b0505	['b0505']
128	b0507	['b0507', 'b0508', 'b0509', 'b0511', 'b0512', 'b0513', 'b0514']
129	b0515	['b0515', 'b0516', 'b0517']
130	b0522	['b0522', 'b0523']
131	b0526	['b0526']
132	b0528	['b0528', 'b0529']
133	b0536	['b0536']
134	b0553	['b0553']
135	b0554	['b0554', 'b0555', 'b0556']
136	b0557	['b0557']
137	b0565	['b0565']
138	b0570	['b0570', 'b0571']
139	b0572	['b0572', 'b0573', 'b0574', 'b0575']
140	b0576	['b0576']
141	b0578	['b0578']
142	b4415	['b4415']
143	b0583	['b0583', 'b0584']
144	b0585	['b0585', 'b4511', 'b0586', 'b0587']
145	b0592	['b0592']
146	b0593	['b0593', 'b0594', 'b0595', 'b0596', 'b0597']
147	b0602	['b0602']
148	b0604	['b0604']
149	b0607	['b0607']
150	b0611	['b0611']
151	b0621	['b0621']
152	b0622	['b0622']
153	b0628	['b0628']
154	b0630	['b0630', 'b0631']
155	b0633	['b0633', 'b0634', 'b0635', 'b0636', 'b0637']
156	b0643	['b0643']
157	b0652	['b0652', 'b0653', 'b0654', 'b0655']
158	b0657	['b0657', 'b0658', 'b0659', 'b0660']
159	b0664	['b0664', 'b0665', 'b0666', 'b0668', 'b0670', 'b0672', 'b0673']
160	b0674	['b0674']
161	b0678	['b0678', 'b0675', 'b0676', 'b0677']
162	b0679	['b0679']
163	b0681	['b0681', 'b0682']
164	b0684	['b0684']
165	b0685	['b0685']
166	b0687	['b0687', 'b0688']
167	b0691	['b0691']
168	b0696	['b0696', 'b0697', 'b0698', 'b4513']
169	b0721	['b0721', 'b0722', 'b0723', 'b0724']
170	b0730	['b0730']
171	b0731	['b0731', 'b0732']
172	b0743	['b0743', 'b0744', 'b0745']
173	b0750	['b0750', 'b0751']
174	b0754	['b0754']
175	b0762	['b0762']
176	b0772	['b0772']
177	b0774	['b0774']
178	b0775	['b0775', 'b0776', 'b0777', 'b0778']
179	b0786	['b0786']
180	b0791	['b0791']
181	b0792	['b0792', 'b0793', 'b0794', 'b0795', 'b0796']
182	b0799	['b0799', 'b0800']
183	b0803	['b0803']
184	b0805	['b0805']
185	b0806	['b0806']
186	b0812	['b0812']
187	b4705	['b4705']
188	b0817	['b0817', 'b0818']
189	b0819	['b0819']
190	b0820	['b0820']
191	b0826	['b0826', 'b0827']
192	b0828	['b0828', 'b0829', 'b0830', 'b0831', 'b0832']
193	b0835	['b0835']
194	b0838	['b0838']
195	b0839	['b0839']
196	b0841	['b0841']
197	b4417	['b4417']
198	b0849	['b0849']
199	b0850	['b0850', 'b0851', 'b0852', 'b0853']
200	b0860	['b0860']
201	b0865	['b0865']
202	b0866	['b0866', 'b0867']
203	b0869	['b0869', 'b0870']
204	b0874	['b0874']
205	b0877	['b0877']
206	b0880	['b0880']
207	b0886	['b0886', 'b0887']
208	b0888	['b0888']
209	b0889	['b0889']
210	b0891	['b0891', 'b0892']
211	b0893	['b0893']
212	b0902	['b0902']
213	b0908	['b0908', 'b0907']
214	b0910	['b0910']
215	b0917	['b0917', 'b0918']
216	b0919	['b0919']
217	b0921	['b0921', 'b0922', 'b0923', 'b0924']
218	b0925	['b0925']
219	b0926	['b0926', 'b0927']
220	b0928	['b0928']
221	b0929	['b0929']
222	b0930	['b0930']
223	b0931	['b0931']
224	b0932	['b0932']
225	b0933	['b0933', 'b0934', 'b0935', 'b0936', 'b0937']
226	b0945	['b0945']
227	b0948	['b0948', 'b0949']
228	b0953	['b0953']
229	b0954	['b0954']
230	b0956	['b0956']
231	b0958	['b0958']
232	b0959	['b0959']
233	b0960	['b0960', 'b0961']
234	b0962	['b0962']
235	b0963	['b0963']
236	b0964	['b0964']
237	b0970	['b0970']
238	b0971	['b0971']
239	b0972	['b0972', 'b0973', 'b0974', 'b0975', 'b0976', 'b0977']
240	b0978	['b0978', 'b0979', 'b4592', 'b0980']
241	b0987	['b0987']
242	b0995	['b0995']
243	b0996	['b0996', 'b0997', 'b0998']
244	b1002	['b1002']
245	b1003	['b1003', 'b1004']
246	b1006	['b1006', 'b1007', 'b1008', 'b1009', 'b1010', 'b1011', 'b1012']
247	b1014	['b1014']
248	b1021	['b1021', 'b1022', 'b1023', 'b1024']
249	b1025	['b1025']
250	b1032	['b1032']
251	b1036	['b1036']
252	b1041	['b1041', 'b1042', 'b1043']
253	b1051	['b1051']
254	b1054	['b1054']
255	b1055	['b1055']
256	b1056	['b1056', 'b1057']
257	b1058	['b1058', 'b1059']
258	b1061	['b1061']
259	b1062	['b1062']
260	b1064	['b1064']
261	b1066	['b1066']
262	b1072	['b1072', 'b1070', 'b1071']
263	b1073	['b1073', 'b1074', 'b1075', 'b1076', 'b1077', 'b1078', 'b1079', 'b1080', 'b1081']
264	b1082	['b1082', 'b1083']
265	b1095	['b1095', 'b1094']
266	b1102	['b1102']
267	b1109	['b1109']
268	b1111	['b1111']
269	b1113	['b1113']
270	b1127	['b1127']
271	b1131	['b1131', 'b1132']
272	b1162	['b1162']
273	b1163	['b1163']
274	b1164	['b1164', 'b1165', 'b1166', 'b1167']
275	b1179	['b1179']
276	b1182	['b1182']
277	b1183	['b1183', 'b1184']
278	b1188	['b1188']
279	b1194	['b1194']
280	b1197	['b1197']
281	b1198	['b1198', 'b1199', 'b1200']
282	b1201	['b1201']
283	b1204	['b1204', 'b1203']
284	b1205	['b1205']
285	b1208	['b1208', 'b1209', 'b1207']
286	b1211	['b1211', 'b1212', 'b1210']
287	b1213	['b1213', 'b1214', 'b1215']
288	b1218	['b1218']
289	b1220	['b1220']
290	b1221	['b1221', 'b1222']
291	b1224	['b1224', 'b1225', 'b1226', 'b1227']
292	b1229	['b1229', 'b1230', 'b1231']
293	b1233	['b1233']
294	b1234	['b1234', 'b1235']
295	b1236	['b1236']
296	b1237	['b1237']
297	b1243	['b1243', 'b1244', 'b1245', 'b1246', 'b1247']
298	b1248	['b1248', 'b1249']
299	b1251	['b1251']
300	b1252	['b1252']
301	b1254	['b1254', 'b1255']
302	b1256	['b1256']
303	b1258	['b1258', 'b1257', 'b1259']
304	b1263	['b1263', 'b1264', 'b1260', 'b1261', 'b1262', 'b1265']
305	b1266	['b1266', 'b1267', 'b1268']
306	b1275	['b1275']
307	b4522	['b4522', 'b4523']
308	b1278	['b1278']
309	b4596	['b4596', 'b1284']
310	b1285	['b1285']
311	b1287	['b1287']
312	b1297	['b1297', 'b1296']
313	b1298	['b1298', 'b1299', 'b1300', 'b1301', 'b1302']
314	b1304	['b1304', 'b1305', 'b1306', 'b1307', 'b1308']
315	b1321	['b1321', 'b1322', 'b1323']
316	b1324	['b1324']
317	b1325	['b1325']
318	b1326	['b1326', 'b4525', 'b4673', 'b1327']
319	b1330	['b1330']
320	b1333	['b1333']
321	b1334	['b1334']
322	b1335	['b1335']
323	b4426	['b4426']
324	b1342	['b1342']
325	b4699	['b4699']
326	b1376	['b1376']
327	b4427	['b4427']
328	b4529	['b4529']
329	b1379	['b1379']
330	b1380	['b1380']
331	b1386	['b1386']
332	b1387	['b1387']
333	b1388	['b1388', 'b1389', 'b1390', 'b1391', 'b1392', 'b1393', 'b1394', 'b1395', 'b1396', 'b1397', 'b1398']
334	b1399	['b1399', 'b1400']
335	b1407	['b1407']
336	b1408	['b1408', 'b1409', 'b1410', 'b1411']
337	b1412	['b1412']
338	b1415	['b1415']
339	b4597	['b4597']
340	b4429	['b4429']
341	b1421	['b1421']
342	b1422	['b1422']
343	b1427	['b1427']
344	b1429	['b1429', 'b1430']
345	b1434	['b1434']
346	b4532	['b4532', 'b1438']
347	b1439	['b1439']
348	b1440	['b1440', 'b1441', 'b1442', 'b1443', 'b1444']
349	b1452	['b1452']
350	b1454	['b1454']
351	b1465	['b1465', 'b1466']
352	b1473	['b1473']
353	b1474	['b1474', 'b1475', 'b1476']
354	b1481	['b1481', 'b1480']
355	b1492	['b1492', 'b1493']
356	b1497	['b1497', 'b1498']
357	b1499	['b1499', 'b1500']
358	b1501	['b1501']
359	b1507	['b1507', 'b1508']
360	b1511	['b1511', 'b1512']
361	b1513	['b1513', 'b1514', 'b1515', 'b1516', 'b1517', 'b1518', 'b1519']
362	b1521	['b1521']
363	b1528	['b1528']
364	b1529	['b1529']
365	b1530	['b1530', 'b1531', 'b1532']
366	b4599	['b4599']
367	b4698	['b4698']
368	b1535	['b1535']
369	b1536	['b1536']
370	b1537	['b1537']
371	b1539	['b1539']
372	b1540	['b1540']
373	b1544	['b1544']
374	b1546	['b1546', 'b1547', 'b1548']
375	b1550	['b1550']
376	b1562	['b1562', 'b1563', 'b1564']
377	b1566	['b1566']
378	b1567	['b1567', 'b1568', 'b1569']
379	b1571	['b1571', 'b1572', 'b1573']
380	b1575	['b1575', 'b1576', 'b1577', 'b1579']
381	b1583	['b1583', 'b1584']
382	b1587	['b1587', 'b1588', 'b1589', 'b1590', 'b1591']
383	b1593	['b1593', 'b1594']
384	b1596	['b1596']
385	b1597	['b1597']
386	b1599	['b1599', 'b1600']
387	b1601	['b1601']
388	b1602	['b1602', 'b1603']
389	b1608	['b1608', 'b1609']
390	b1613	['b1613']
391	b1614	['b1614']
392	b1615	['b1615', 'b1616', 'b1617']
393	b1618	['b1618']
394	b1619	['b1619']
395	b1620	['b1620']
396	b1621	['b1621', 'b1622']
397	b1623	['b1623']
398	b4409	['b4409']
399	b1626	['b1626', 'b1627', 'b1628', 'b1629', 'b1630', 'b1631', 'b1632', 'b1633']
400	b1634	['b1634']
401	b1635	['b1635']
402	b1638	['b1638', 'b1636', 'b1637']
403	b1643	['b1643', 'b1644', 'b1645']
404	b1646	['b1646']
405	b1653	['b1653']
406	b1654	['b1654']
407	b1655	['b1655']
408	b1656	['b1656']
409	b1658	['b1658']
410	b1664	['b1664']
411	b1665	['b1665', 'b1666']
412	b1669	['b1669', 'b1670', 'b1671', 'b1672', 'b1673', 'b1674']
413	b1679	['b1679', 'b1680', 'b1681', 'b1682', 'b1683', 'b1684']
414	b4431	['b4431']
415	b1696	['b1696']
416	b1702	['b1702']
417	b1706	['b1706']
418	b1707	['b1707']
419	b1726	['b1726']
420	b1727	['b1727']
421	b1728	['b1728']
422	b1731	['b1731']
423	b1732	['b1732']
424	b1733	['b1733', 'b1734', 'b1735', 'b1736', 'b1737', 'b1738']
425	b1739	['b1739']
426	b1740	['b1740']
427	b1741	['b1741']
428	b1742	['b1742']
429	b1743	['b1743']
430	b1749	['b1749']
431	b1757	['b1757']
432	b1758	['b1758']
433	b1761	['b1761']
434	b1762	['b1762']
435	b1765	['b1765']
436	b1778	['b1778']
437	b1780	['b1780', 'b1779']
438	b1781	['b1781']
439	b1782	['b1782']
440	b1789	['b1789']
441	b1790	['b1790']
442	b1791	['b1791']
443	b1794	['b1794']
444	b1796	['b1796', 'b1797']
445	b1798	['b1798']
446	b1804	['b1804']
447	b1805	['b1805']
448	b1806	['b1806']
449	b1810	['b1810']
450	b1814	['b1814']
451	b1816	['b1816']
452	b1817	['b1817', 'b1818', 'b1819']
453	b1821	['b1821']
454	b1826	['b1826']
455	b1829	['b1829']
456	b1838	['b1838']
457	b4432	['b4432']
458	b4433	['b4433']
459	b1845	['b1845']
460	b1846	['b1846']
461	b1848	['b1848']
462	b1851	['b1851']
463	b1852	['b1852']
464	b1857	['b1857']
465	b1858	['b1858', 'b1859']
466	b1865	['b1865', 'b1863', 'b1864']
467	b1876	['b1876']
468	b1877	['b1877']
469	b1878	['b1878', 'b1879', 'b1880']
470	b1881	['b1881', 'b1882', 'b1883', 'b1884', 'b1885', 'b1886']
471	b1887	['b1887', 'b1888', 'b1889', 'b1890']
472	b4663	['b4663']
473	b1904	['b1904']
474	b1905	['b1905']
475	b1909	['b1909', 'b1910', 'b1911']
476	b1914	['b1914', 'b1913']
477	b1915	['b1915']
478	b1919	['b1919']
479	b1923	['b1923']
480	b1924	['b1924', 'b1925', 'b1926']
481	b1927	['b1927']
482	b1951	['b1951']
483	b1954	['b1954']
484	b4603	['b4603']
485	b1970	['b1970']
486	b1973	['b1973']
487	b1975	['b1975']
488	b1977	['b1977']
489	b1981	['b1981']
490	b1982	['b1982']
491	b1986	['b1986']
492	b1987	['b1987']
493	b1988	['b1988']
494	b1989	['b1989']
495	b4435	['b4435', 'b2000']
496	b2011	['b2011']
497	b2012	['b2012', 'b2013']
498	b4539	['b4539', 'b2017']
499	b2019	['b2019', 'b2020', 'b2021', 'b2018', 'b2022', 'b2023', 'b2024', 'b2025', 'b2026']
500	b2029	['b2029']
501	b2042	['b2042']
502	b2058	['b2058', 'b2059', 'b2060', 'b2061', 'b2062']
503	b2063	['b2063']
504	b2068	['b2068']
505	b4436	['b4436']
506	b4437	['b4437']
507	b2074	['b2074', 'b2075', 'b2076', 'b2077', 'b2078', 'b2079']
508	b4438	['b4438']
509	b2083	['b2083', 'b2085']
510	b2096	['b2096', 'b2091', 'b2092', 'b2093', 'b2094', 'b2095']
511	b2097	['b2097']
512	b2098	['b2098', 'b2099', 'b2100']
513	b2103	['b2103', 'b2104']
514	b2105	['b2105']
515	b2106	['b2106', 'b2107']
516	b2113	['b2113']
517	b2127	['b2127']
518	b2128	['b2128', 'b2129', 'b2130', 'b2131']
519	b2132	['b2132']
520	b2140	['b2140']
521	b2141	['b2141', 'b2142']
522	b2143	['b2143']
523	b2146	['b2146', 'b2147']
524	b2150	['b2150', 'b2148', 'b2149']
525	b2151	['b2151']
526	b2152	['b2152', 'b2153']
527	b2156	['b2156']
528	b2159	['b2159']
529	b2162	['b2162']
530	b2163	['b2163']
531	b2167	['b2167', 'b2168', 'b2169']
532	b4502	['b4502']
533	b2171	['b2171']
534	b2184	['b2184']
535	b2185	['b2185']
536	b2189	['b2189']
537	b2190	['b2190']
538	b2193	['b2193']
539	b2211	['b2211']
540	b2213	['b2213', 'b2212']
541	b4439	['b4439']
542	b2216	['b2216', 'b2217']
543	b2221	['b2221', 'b2222', 'b2223', 'b2224']
544	b2231	['b2231']
545	b2232	['b2232']
546	b2234	['b2234', 'b2235', 'b2236']
547	b2237	['b2237']
548	b2239	['b2239', 'b2240']
549	b2241	['b2241', 'b2242', 'b2243']
550	b2249	['b2249']
551	b2266	['b2266']
552	b2289	['b2289']
553	b2290	['b2290']
554	b2291	['b2291']
555	b2293	['b2293', 'b2294']
556	b2296	['b2296']
557	b2310	['b2310', 'b2306', 'b2307', 'b2308', 'b2309']
558	b2316	['b2316']
559	b2320	['b2320', 'b2317', 'b2318', 'b2319']
560	b2321	['b2321']
561	b2323	['b2323']
562	b2340	['b2340']
563	b2341	['b2341', 'b2342']
564	b2343	['b2343']
565	b2344	['b2344']
566	b2346	['b2346']
567	b2348	['b2348']
568	b2349	['b2349']
569	b2364	['b2364']
570	b2365	['b2365', 'b2366']
571	b2367	['b2367', 'b2368']
572	b2371	['b2371', 'b2372', 'b2373', 'b2375', 'b2374']
573	b2378	['b2378']
574	b2379	['b2379']
575	b2392	['b2392']
576	b2393	['b2393']
577	b2396	['b2396', 'b2397']
578	b2398	['b2398', 'b2399']
579	b2401	['b2401', 'b2402', 'b2403', 'b2404']
580	b2406	['b2406', 'b2407']
581	b4546	['b4546', 'b2411']
582	b2418	['b2418']
583	b2419	['b2419', 'b2420']
584	b2421	['b2421', 'b2422', 'b2423', 'b2424', 'b2425']
585	b2427	['b2427']
586	b2431	['b2431', 'b2432']
587	b2435	['b2435', 'b2436']
588	b2446	['b2446', 'b2447']
589	b2469	['b2469']
590	b4606	['b4606']
591	b2472	['b2472', 'b4547']
592	b2476	['b2476']
593	b2478	['b2478', 'b2477']
594	b2480	['b2480']
595	b2481	['b2481', 'b2482', 'b2483', 'b2484', 'b2485', 'b2486', 'b2487', 'b2488', 'b2489', 'b2490', 'b2491', 'b2492']
596	b2497	['b2497', 'b2498']
597	b2499	['b2499', 'b2500']
598	b2501	['b2501', 'b2502']
599	b2503	['b2503']
600	b2504	['b2504']
601	b2507	['b2507', 'b2508']
602	b2509	['b2509']
603	b2511	['b2511', 'b2512']
604	b2514	['b2514']
605	b2519	['b2519', 'b2520']
606	b2524	['b2524', 'b2525', 'b2526', 'b2527']
607	b2528	['b2528', 'b2529', 'b2530', 'b2531']
608	b2535	['b2535']
609	b2537	['b2537']
610	b2538	['b2538', 'b2539', 'b2540', 'b2541', 'b2542']
611	b2551	['b2551']
612	b2552	['b2552']
613	b2556	['b2556']
614	b2557	['b2557']
615	b2558	['b2558']
616	b2559	['b2559', 'b2560']
617	b4687	['b4687']
618	b4608	['b4608']
619	b2565	['b2565', 'b2563', 'b2564', 'b2566', 'b2567']
620	b2568	['b2568', 'b2569']
621	b2574	['b2574']
622	b2580	['b2580']
623	b2582	['b2582']
624	b2584	['b2584']
625	b2592	['b2592']
626	b4609	['b4609']
627	b2597	['b2597']
628	b2598	['b2598', 'b2599']
629	b2600	['b2600', 'b2601']
630	b2603	['b2603', 'b2604', 'b2605']
631	b2606	['b2606', 'b2607', 'b2608', 'b2609']
632	b2610	['b2610']
633	b2614	['b2614']
634	b2616	['b2616']
635	b2617	['b2617']
636	b2621	['b2621']
637	b2659	['b2659', 'b2660']
638	b2670	['b2670']
639	b2671	['b2671']
640	b2672	['b2672']
641	b2673	['b2673', 'b2674', 'b2675', 'b2676']
642	b2684	['b2684', 'b2685', 'b2686']
643	b4442	['b4442']
644	b2691	['b2691', 'b2692', 'b2693', 'b2694', 'b2695']
645	b2697	['b2697']
646	b2698	['b2698', 'b2699']
647	b2700	['b2700']
648	b2702	['b2702', 'b2703', 'b2704', 'b2705', 'b2706', 'b2708', 'b2707']
649	b2709	['b2709']
650	b2710	['b2710', 'b2711']
651	b2713	['b2713', 'b2712']
652	b2715	['b2715', 'b2716']
653	b2717	['b2717', 'b2718', 'b2719', 'b2720', 'b2721', 'b2722', 'b2723', 'b2724', 'b2725']
654	b2732	['b2732']
655	b2733	['b2733']
656	b2737	['b2737']
657	b2743	['b2743', 'b2744']
658	b2750	['b2750', 'b2751', 'b2752']
659	b2755	['b2755', 'b2756', 'b2757', 'b2758', 'b2759', 'b2760', 'b2754']
660	b2762	['b2762', 'b2763', 'b2764']
661	b2785	['b2785']
662	b4408	['b4408']
663	b2794	['b2794']
664	b2799	['b2799', 'b2800']
665	b2801	['b2801', 'b2802', 'b2803', 'b2804', 'b2805']
666	b2808	['b2808']
667	b4443	['b4443']
668	b2814	['b2814', 'b2815', 'b2816']
669	b2818	['b2818']
670	b2819	['b2819', 'b2820', 'b2821']
671	b2823	['b2823', 'b2824', 'b2825', 'b2826', 'b2822']
672	b2829	['b2829', 'b2830']
673	b4444	['b4444']
674	b4445	['b4445']
675	b2837	['b2837']
676	b2838	['b2838']
677	b2839	['b2839']
678	b2840	['b2840', 'b2841']
679	b2852	['b2852']
680	b2864	['b2864']
681	b2869	['b2869']
682	b2878	['b2878', 'b2879']
683	b2891	['b2891']
684	b2894	['b2894', 'b2892', 'b2893']
685	b2895	['b2895']
686	b2896	['b2896', 'b2897']
687	b2898	['b2898']
688	b2903	['b2903', 'b2904', 'b2905']
689	b2906	['b2906', 'b2907', 'b2908', 'b2909']
690	b4446	['b4446']
691	b2914	['b2914']
692	b2916	['b2916']
693	b2923	['b2923']
694	b2924	['b2924']
695	b2935	['b2935']
696	b2936	['b2936']
697	b2938	['b2938', 'b2937']
698	b2942	['b2942']
699	b2943	['b2943']
700	b2954	['b2954', 'b2955']
701	b2965	['b2965']
702	b2967	['b2967']
703	b2970	['b2970']
704	b2975	['b2975', 'b2976', 'b2977', 'b4467', 'b4468', 'b2979']
705	b2980	['b2980']
706	b2987	['b2987']
707	b2988	['b2988']
708	b2989	['b2989']
709	b2990	['b2990', 'b2991', 'b2992', 'b2993', 'b2994', 'b2995', 'b2996', 'b2997']
710	b3006	['b3006', 'b3005']
711	b3008	['b3008']
712	b3009	['b3009']
713	b3011	['b3011', 'b3012']
714	b3013	['b3013']
715	b3027	['b3027']
716	b3040	['b3040']
717	b3041	['b3041']
718	b3046	['b3046', 'b3047', 'b3048']
719	b4447	['b4447']
720	b4611	['b4611']
721	b3056	['b3056', 'b3055']
722	b3057	['b3057']
723	b3060	['b3060']
724	b3061	['b3061', 'b3062', 'b3063']
725	b3069	['b3069']
726	b3070	['b3070']
727	b3071	['b3071']
728	b3072	['b3072']
729	b3073	['b3073']
730	b3075	['b3075']
731	b3076	['b3076', 'b3077']
732	b3081	['b3081']
733	b3082	['b3082', 'b3083']
734	b3087	['b3087']
735	b3089	['b3089']
736	b3094	['b3094']
737	b4471	['b4471', 'b3113', 'b3114', 'b3115', 'b3116', 'b3117', 'b3118']
738	b3124	['b3124', 'b3125', 'b3126', 'b3127', 'b3123']
739	b3129	['b3129', 'b3130']
740	b3131	['b3131']
741	b3132	['b3132', 'b3133', 'b3134', 'b3135']
742	b3136	['b3136', 'b3137', 'b3138', 'b3139', 'b3140', 'b3141']
743	b3152	['b3152']
744	b3162	['b3162', 'b4685']
745	b3172	['b3172']
746	b3180	['b3180']
747	b3183	['b3183', 'b3184', 'b3185', 'b3186']
748	b3188	['b3188']
749	b3189	['b3189', 'b3190']
750	b3206	['b3206', 'b3202', 'b3203', 'b3204', 'b3205']
751	b3207	['b3207']
752	b4450	['b4450']
753	b3210	['b3210']
754	b3212	['b3212', 'b3213', 'b3214']
755	b3221	['b3221', 'b3222', 'b3223', 'b3224', 'b3225']
756	b3228	['b3228', 'b3229']
757	b3230	['b3230', 'b3231']
758	b3233	['b3233']
759	b3240	['b3240', 'b3241', 'b3242']
760	b3243	['b3243']
761	b3257	['b3257', 'b3258', 'b3259']
762	b3260	['b3260', 'b3261']
763	b3265	['b3265', 'b3266']
764	b3268	['b3268', 'b3269', 'b3270', 'b3271']
765	b4473	['b4473']
766	b3287	['b3287', 'b3288']
767	b3291	['b3291']
768	b4550	['b4550']
769	b3292	['b3292', 'b3293']
770	b3299	['b3299', 'b3300', 'b3301', 'b3302', 'b3303', 'b3304', 'b3305', 'b3306', 'b3307', 'b3308', 'b3309', 'b3310']
771	b3311	['b3311', 'b3312', 'b3313', 'b3314', 'b3315', 'b3316', 'b3317', 'b3318', 'b3319', 'b3320', 'b3321']
772	b3338	['b3338']
773	b3341	['b3341', 'b3342']
774	b3355	['b3355']
775	b3356	['b3356']
776	b3359	['b3359']
777	b3361	['b3361', 'b3362', 'b3360']
778	b3364	['b3364']
779	b3365	['b3365', 'b3366', 'b3367', 'b3368']
780	b3392	['b3392', 'b3393', 'b3394', 'b3395']
781	b3396	['b3396']
782	b3400	['b3400', 'b3401']
783	b3403	['b3403']
784	b3408	['b3408', 'b3409', 'b3410']
785	b3412	['b3412']
786	b3413	['b3413', 'b3414']
787	b3417	['b3417', 'b3416']
788	b3418	['b3418']
789	b4475	['b4475', 'b3421']
790	b3425	['b3425']
791	b3426	['b3426']
792	b3431	['b3431', 'b3432']
793	b4476	['b4476', 'b3437']
794	b4451	['b4451']
795	b3441	['b3441']
796	b3460	['b3460']
797	b3469	['b3469']
798	b3491	['b3491']
799	b3493	['b3493']
800	b3494	['b3494']
801	b3497	['b3497', 'b3498']
802	b3499	['b3499']
803	b3500	['b3500']
804	b4613	['b4613']
805	b4712	['b4712']
806	b4713	['b4713']
807	b3501	['b3501', 'b3502', 'b3503']
808	b3506	['b3506', 'b3507']
809	b3508	['b3508', 'b3509', 'b3510']
810	b3511	['b3511']
811	b4704	['b4704']
812	b4452	['b4452']
813	b3517	['b3517']
814	b3519	['b3519']
815	b3521	['b3521']
816	b3524	['b3524']
817	b3525	['b3525']
818	b3527	['b3527']
819	b3528	['b3528']
820	b3531	['b3531', 'b3532']
821	b3535	['b3535']
822	b3536	['b3536', 'b3537', 'b3538']
823	b4453	['b4453']
824	b4454	['b4454']
825	b3540	['b3540', 'b3541', 'b3542', 'b3543', 'b3544']
826	b3545	['b3545']
827	b3546	['b3546']
828	b3547	['b3547']
829	b3554	['b3554']
830	b3555	['b3555']
831	b3558	['b3558']
832	b3559	['b3559', 'b3560']
833	b3564	['b3564', 'b3565']
834	b3566	['b3566', 'b3567', 'b3568', 'b3569']
835	b3571	['b3571']
836	b3572	['b3572']
837	b3574	['b3574']
838	b3588	['b3588']
839	b3590	['b3590', 'b3591']
840	b3592	['b3592']
841	b3599	['b3599', 'b3600', 'b3601']
842	b3603	['b3603', 'b3604', 'b3605']
843	b3607	['b3607']
844	b3610	['b3610', 'b3611', 'b3608', 'b3609']
845	b3615	['b3615']
846	b3616	['b3616', 'b3617']
847	b3634	['b3634', 'b3633']
848	b3639	['b3639']
849	b3640	['b3640', 'b3641']
850	b3642	['b3642', 'b3643']
851	b3644	['b3644']
852	b3645	['b3645']
853	b3648	['b3648']
854	b3649	['b3649', 'b3650', 'b3651', 'b3652']
855	b3655	['b3655']
856	b3656	['b3656', 'b3657']
857	b3658	['b3658']
858	b3661	['b3661']
859	b3662	['b3662']
860	b3665	['b3665']
861	b3666	['b3666']
862	b3670	['b3670', 'b3671', 'b3672']
863	b4618	['b4618']
864	b3673	['b3673']
865	b3680	['b3680']
866	b3687	['b3687', 'b3686']
867	b3688	['b3688']
868	b3699	['b3699']
869	b3708	['b3708', 'b3709', 'b3707']
870	b3712	['b3712', 'b3713']
871	b3721	['b3721', 'b3722', 'b3723']
872	b3739	['b3739']
873	b3740	['b3740', 'b3741']
874	b3744	['b3744']
875	b3745	['b3745', 'b3746']
876	b3748	['b3748', 'b3749', 'b3750', 'b3751', 'b3752', 'b3753']
877	b4480	['b4480']
878	b3773	['b3773']
879	b3774	['b3774']
880	b3775	['b3775']
881	b3778	['b3778']
882	b3783	['b3783']
883	b3784	['b3784', 'b3785', 'b3786', 'b3787', 'b3788', 'b3789', 'b3790', 'b3791', 'b3792', 'b4481', 'b3793', 'b3794']
884	b3796	['b3796', 'b3797', 'b3798', 'b3799']
885	b3800	['b3800']
886	b4456	['b4456']
887	b4558	['b4558', 'b3809', 'b3810', 'b3811', 'b3812']
888	b3816	['b3816']
889	b3820	['b3820']
890	b3821	['b3821']
891	b3822	['b3822']
892	b3829	['b3829']
893	b3830	['b3830']
894	b3831	['b3831']
895	b4707	['b4707', 'b0026', 'b0027', 'b0028', 'b0029']
896	b4483	['b4483', 'b3836', 'b3838', 'b3839']
897	b3845	['b3845', 'b3846']
898	b3847	['b3847', 'b3848', 'b3849', 'b3850']
899	b3858	['b3858']
900	b3859	['b3859', 'b3860']
901	b3862	['b3862']
902	b3863	['b3863']
903	b3864	['b3864']
904	b4457	['b4457']
905	b3866	['b3866']
906	b3867	['b3867']
907	b3885	['b3885', 'b3886', 'b3887', 'b3888']
908	b3903	['b3903', 'b3904', 'b3902']
909	b3905	['b3905', 'b3906']
910	b3907	['b3907']
911	b3908	['b3908']
912	b3911	['b3911', 'b3912']
913	b4484	['b4484']
914	b3918	['b3918']
915	b3922	['b3922', 'b3923']
916	b3924	['b3924']
917	b3925	['b3925', 'b3926', 'b3927']
918	b3931	['b3931', 'b3932']
919	b3934	['b3934']
920	b3936	['b3936']
921	b3939	['b3939', 'b3940']
922	b3941	['b3941']
923	b3942	['b3942']
924	b3956	['b3956']
925	b3958	['b3958', 'b3959', 'b3960']
926	b4458	['b4458']
927	b3961	['b3961']
928	b3962	['b3962']
929	b3965	['b3965']
930	b3966	['b3966', 'b3967']
931	b3974	['b3974']
932	b3976	['b3976', 'b3977', 'b3978', 'b3979', 'b3980']
933	b3981	['b3981', 'b3982']
934	b3983	['b3983', 'b3984', 'b3985', 'b3986', 'b3987', 'b3988']
935	b3989	['b3989']
936	b4691	['b4691']
937	b4000	['b4000']
938	b4002	['b4002']
939	b4003	['b4003', 'b4004']
940	b4005	['b4005', 'b4006']
941	b4014	['b4014', 'b4015', 'b4016']
942	b4018	['b4018']
943	b4020	['b4020']
944	b4025	['b4025']
945	b4030	['b4030']
946	b4032	['b4032', 'b4033', 'b4034']
947	b4035	['b4035', 'b4036', 'b4037']
948	b4039	['b4039', 'b4040']
949	b4043	['b4043', 'b4044']
950	b4050	['b4050']
951	b4051	['b4051']
952	b4052	['b4052']
953	b4054	['b4054']
954	b4056	['b4056', 'b4057']
955	b4058	['b4058']
956	b4060	['b4060']
957	b4061	['b4061']
958	b4062	['b4062']
959	b4063	['b4063']
960	b4459	['b4459']
961	b4064	['b4064']
962	b4070	['b4070', 'b4071', 'b4072', 'b4073', 'b4074', 'b4075', 'b4076']
963	b4079	['b4079']
964	b4090	['b4090']
965	b4092	['b4092', 'b4093', 'b4094', 'b4095', 'b4096', 'b4097', 'b4098', 'b4099', 'b4100', 'b4101', 'b4102', 'b4105', 'b4106']
966	b4115	['b4115']
967	b4116	['b4116']
968	b4117	['b4117']
969	b4118	['b4118']
970	b4119	['b4119', 'b4120']
971	b4125	['b4125', 'b4124']
972	b4128	['b4128', 'b4559']
973	b4131	['b4131', 'b4132']
974	b4133	['b4133']
975	b4134	['b4134']
976	b4135	['b4135']
977	b4137	['b4137']
978	b4140	['b4140']
979	b4142	['b4142', 'b4143']
980	b4144	['b4144']
981	b4147	['b4147']
982	b4411	['b4411']
983	b4148	['b4148']
984	b4149	['b4149']
985	b4150	['b4150']
986	b4151	['b4151', 'b4152', 'b4153', 'b4154']
987	b4155	['b4155']
988	b4159	['b4159', 'b4160']
989	b4163	['b4163', 'b4164', 'b4165']
990	b4670	['b4670']
991	b4166	['b4166']
992	b4177	['b4177']
993	b4178	['b4178', 'b4179', 'b4180', 'b4181']
994	b4187	['b4187']
995	b4189	['b4189']
996	b4192	['b4192']
997	b4193	['b4193', 'b4194', 'b4195', 'b4196', 'b4197', 'b4198']
998	b4200	['b4200', 'b4201', 'b4202', 'b4203']
999	b4206	['b4206']
1000	b4208	['b4208']
1001	b4209	['b4209']
1002	b4213	['b4213']
1003	b4216	['b4216']
1004	b4217	['b4217']
1005	b4219	['b4219']
1006	b4226	['b4226']
1007	b4235	['b4235']
1008	b4237	['b4237', 'b4238']
1009	b4239	['b4239', 'b4240']
1010	b4243	['b4243']
1011	b4249	['b4249']
1012	b4254	['b4254']
1013	b4259	['b4259', 'b4258']
1014	b4265	['b4265', 'b4266', 'b4267', 'b4264']
1015	b4268	['b4268']
1016	b4270	['b4270']
1017	b4279	['b4279', 'b4280']
1018	b4287	['b4287', 'b4288', 'b4289', 'b4290', 'b4291']
1019	b4292	['b4292', 'b4293']
1020	b4624	['b4624']
1021	b4309	['b4309', 'b4310', 'b4311']
1022	b4313	['b4313']
1023	b4314	['b4314', 'b4315', 'b4316', 'b4317', 'b4318', 'b4319', 'b4320']
1024	b4321	['b4321']
1025	b4322	['b4322', 'b4323']
1026	b4324	['b4324']
1027	b4347	['b4347']
1028	b4625	['b4625']
1029	b4354	['b4354']
1030	b4357	['b4357']
1031	b4364	['b4364']
1032	b4365	['b4365', 'b4366']
1033	b4567	['b4567', 'b4367']
1034	b4368	['b4368', 'b4369', 'b4370']
1035	b4372	['b4372', 'b4373', 'b4374']
1036	b4376	['b4376']
1037	b4386	['b4386', 'b4387']
1038	b4388	['b4388', 'b4389']
1039	b4392	['b4392']
1040	b4393	['b4393']
1041	b4396	['b4396']
1042	b0014	['b0014', 'b0015']
1043	b0019	['b0019', 'b0020']
1044	b0023	['b0023']
1045	b0031	['b0031']
1046	b0032	['b0032', 'b0033']
1047	b0071	['b0071', 'b0072', 'b0073', 'b0074', 'b0075']
1048	b0076	['b0076']
1049	b0077	['b0077', 'b0078']
1050	b0083	['b0083', 'b0084', 'b0085', 'b0086', 'b0087', 'b0088', 'b0089', 'b0090', 'b0091', 'b0092', 'b0093', 'b0094', 'b0095', 'b0096']
1051	b0112	['b0112']
1052	b0118	['b0118']
1053	b0124	['b0124']
1054	b0131	['b0131']
1055	b0139	['b0139', 'b0140']
1056	b0142	['b0142', 'b0143']
1057	b0144	['b0144', 'b0145']
1058	b0154	['b0154']
1059	b0160	['b0160']
1060	b0174	['b0174']
1061	b0185	['b0185']
1062	b0201	['b0201', 'b0202', 'b0203', 'b0204', 'b0205', 'b4007', 'b4008', 'b4009', 'b4010']
1063	b0215	['b0215']
1064	b0237	['b0237']
1065	b0245	['b0245', 'b0246', 'b0247', 'b0248', 'b0249', 'b0250', 'b4504']
1066	b0289	['b0289', 'b0290', 'b0291', 'b0292', 'b3384']
1067	b0315	['b0315']
1068	b0342	['b0342', 'b0343', 'b0344']
1069	b0345	['b0345', 'b0346']
1070	b0376	['b0376']
1071	b0382	['b0382']
1072	b0388	['b0388', 'b0389', 'b0390']
1073	b0411	['b0411']
1074	b0435	['b0435']
1075	b0436	['b0436']
1076	b0437	['b0437', 'b0438']
1077	b0439	['b0439']
1078	b0440	['b0440']
1079	b0441	['b0441']
1080	b0473	['b0473']
1081	b0564	['b0564']
1082	b0588	['b0588', 'b0589', 'b0590']
1083	b0591	['b0591']
1084	b0598	['b0598']
1085	b0605	['b0605', 'b0606']
1086	b0613	['b0613', 'b0614', 'b0615', 'b0616', 'b0617', 'b0618']
1087	b0619	['b0619', 'b0620']
1088	b0623	['b0623']
1089	b0680	['b0680']
1090	b0683	['b0683', 'b4637']
1091	b0707	['b0707', 'b0708']
1092	b0710	['b0710', 'b0711', 'b0712', 'b0713', 'b0714']
1093	b0720	['b0720']
1094	b0726	['b0726', 'b0727', 'b0728', 'b0729']
1095	b0733	['b0733', 'b0734']
1096	b0755	['b0755']
1097	b0756	['b0756', 'b0757', 'b0758', 'b0759']
1098	b0763	['b0763', 'b0764', 'b0765']
1099	b0779	['b0779']
1100	b0781	['b0781', 'b0782', 'b0783', 'b0784', 'b0785']
1101	b0809	['b0809', 'b0810', 'b0811']
1102	b0814	['b0814']
1103	b0842	['b0842']
1104	b0854	['b0854', 'b0855', 'b0856', 'b0857']
1105	b0861	['b0861', 'b0862', 'b0863', 'b0864']
1106	b0871	['b0871', 'b0872', 'b0873']
1107	b0882	['b0882']
1108	b0883	['b0883']
1109	b0884	['b0884']
1110	b0890	['b0890']
1111	b0894	['b0894', 'b0895', 'b0896']
1112	b0903	['b0903', 'b0904']
1113	b0911	['b0911', 'b0912']
1114	b0950	['b0950', 'b0951', 'b0952']
1115	b0957	['b0957']
1116	b0999	['b0999', 'b1000']
1117	b1013	['b1013']
1118	b1015	['b1015']
1119	b1020	['b1020']
1120	b1037	['b1037', 'b1038', 'b1039', 'b1040']
1121	b1044	['b1044', 'b1045', 'b1046']
1122	b1048	['b1048', 'b1049']
1123	b1060	['b1060']
1124	b1084	['b1084']
1125	b1088	['b1088', 'b1089']
1126	b1090	['b1090', 'b1091', 'b1092', 'b1093']
1127	b1101	['b1101']
1128	b1112	['b1112']
1129	b1114	['b1114']
1130	b1129	['b1129', 'b1130']
1131	b1136	['b1136']
1132	b1160	['b1160']
1133	b1187	['b1187']
1134	b1189	['b1189', 'b1190']
1135	b1223	['b1223']
1136	b1241	['b1241']
1137	b1272	['b1272']
1138	b1274	['b1274']
1139	b1276	['b1276']
1140	b1277	['b1277']
1141	b1279	['b1279', 'b1280', 'b1281', 'b1282']
1142	b1283	['b1283']
1143	b1286	['b1286']
1144	b1288	['b1288']
1145	b1303	['b1303']
1146	b1377	['b1377', 'b1378']
1147	b1384	['b1384']
1148	b1385	['b1385']
1149	b1453	['b1453']
1150	b1469	['b1469']
1151	b1482	['b1482']
1152	b1483	['b1483', 'b1484', 'b1485', 'b1486', 'b1487', 'b1488']
1153	b1552	['b1552']
1154	b1611	['b1611', 'b1612']
1155	b1641	['b1641']
1156	b1649	['b1649', 'b1650', 'b1651']
1157	b1661	['b1661']
1158	b1676	['b1676']
1159	b1677	['b1677']
1160	b1704	['b1704']
1161	b1712	['b1712', 'b1713', 'b1714', 'b1715', 'b1719']
1162	b1716	['b1716', 'b1717', 'b1718']
1163	b1723	['b1723']
1164	b1744	['b1744', 'b1745', 'b1746', 'b1747', 'b1748']
1165	b1760	['b1760']
1166	b1763	['b1763', 'b1764']
1167	b1783	['b1783', 'b1784']
1168	b1823	['b1823', 'b1824']
1169	b1850	['b1850']
1170	b1854	['b1854']
1171	b1860	['b1860', 'b1861']
1172	b1862	['b1862']
1173	b1866	['b1866']
1174	b1891	['b1891', 'b1892']
1175	b1896	['b1896', 'b1897']
1176	b1900	['b1900', 'b1901', 'b4460']
1177	b1902	['b1902']
1178	b1907	['b1907']
1179	b1916	['b1916']
1180	b1921	['b1921', 'b1922']
1181	b1937	['b1937']
1182	b1938	['b1938', 'b1939', 'b1940', 'b1941', 'b1942', 'b1943']
1183	b1944	['b1944', 'b1945', 'b1946', 'b1947', 'b1948', 'b1949', 'b1950']
1184	b1967	['b1967']
1185	b1991	['b1991', 'b1992', 'b1993']
1186	b2009	['b2009']
1187	b2114	['b2114']
1188	b2155	['b2155']
1189	b2175	['b2175']
1190	b2181	['b2181']
1191	b2194	['b2194', 'b2195', 'b2196', 'b2197', 'b2198', 'b2199', 'b2200', 'b2201', 'b2202', 'b2203', 'b2204', 'b2205', 'b2206', 'b2207', 'b2208']
1192	b2215	['b2215']
1193	b2276	['b2276', 'b2277', 'b2278', 'b2279', 'b2280', 'b2281', 'b2282', 'b2283', 'b2284', 'b2285', 'b2286', 'b2287', 'b2288']
1194	b2311	['b2311', 'b2312', 'b2313']
1195	b2369	['b2369', 'b2370']
1196	b2388	['b2388']
1197	b2400	['b2400']
1198	b2405	['b2405']
1199	b2414	['b2414']
1200	b2415	['b2415', 'b2416', 'b2417']
1201	b2426	['b2426']
1202	b2428	['b2428', 'b2429']
1203	b2464	['b2464', 'b2465']
1204	b2470	['b2470']
1205	b2479	['b2479']
1206	b2494	['b2494', 'b2495']
1207	b2513	['b2513']
1208	b2553	['b2553']
1209	b2570	['b2570', 'b2571', 'b2572', 'b2573']
1210	b2579	['b2579']
1211	b2588	['b2588', 'b2589', 'b2590', 'b2591']
1212	b2595	['b2595']
1213	b2630	['b2630', 'b2631']
1214	b2661	['b2661', 'b2662', 'b2663']
1215	b2665	['b2665', 'b2666']
1216	b2669	['b2669']
1217	b2677	['b2677', 'b2678', 'b2679']
1218	b2687	['b2687']
1219	b2696	['b2696']
1220	b2726	['b2726', 'b2727', 'b2728', 'b2729', 'b2730', 'b2731']
1221	b2741	['b2741', 'b2742']
1222	b2779	['b2779', 'b2780']
1223	b2781	['b2781', 'b2782', 'b2783']
1224	b2784	['b2784']
1225	b2827	['b2827', 'b2828']
1226	b2866	['b2866', 'b2867', 'b2868']
1227	b2911	['b2911', 'b2912']
1228	b2913	['b2913']
1229	b2922	['b2922']
1230	b2925	['b2925', 'b2926', 'b2927']
1231	b2945	['b2945']
1232	b2957	['b2957']
1233	b2958	['b2958']
1234	b2961	['b2961', 'b2962', 'b2963', 'b2964']
1235	b3021	['b3021', 'b3022']
1236	b3025	['b3025', 'b3026']
1237	b3035	['b3035', 'b3037', 'b3038']
1238	b3049	['b3049']
1239	b3065	['b3065', 'b3066', 'b3067']
1240	b3091	['b3091', 'b3092']
1241	b3093	['b3093']
1242	b3095	['b3095', 'b3096']
1243	b3150	['b3150']
1244	b3156	['b3156', 'b3157']
1245	b3161	['b3161']
1246	b3164	['b3164', 'b3165', 'b3166', 'b3167', 'b3168', 'b3169', 'b3170', 'b3171']
1247	b3174	['b3174', 'b3175']
1248	b3178	['b3178', 'b3179']
1249	b3181	['b3181']
1250	b3191	['b3191', 'b3192', 'b3193', 'b3194', 'b3195']
1251	b3196	['b3196', 'b3197']
1252	b3198	['b3198', 'b3199', 'b3200', 'b3201']
1253	b3227	['b3227']
1254	b3234	['b3234', 'b3235']
1255	b3236	['b3236']
1256	b3237	['b3237']
1257	b3249	['b3249', 'b3250', 'b3251']
1258	b3255	['b3255', 'b3256']
1259	b3272	['b3272', 'b3273', 'b3274', 'b3275', 'b3276', 'b3277', 'b3278']
1260	b3294	['b3294', 'b3295', 'b3296', 'b3297', 'b3298']
1261	b3322	['b3322', 'b3323']
1262	b3324	['b3324', 'b3325', 'b3326', 'b3327', 'b3328', 'b3329', 'b3330', 'b3331', 'b3332', 'b3333', 'b3334', 'b3335']
1263	b3339	['b3339', 'b3340', 'b3385', 'b3386', 'b3387']
1264	b3343	['b3343', 'b3344', 'b3345', 'b3346']
1265	b3347	['b3347']
1266	b3357	['b3357']
1267	b3363	['b3363']
1268	b3388	['b3388', 'b3389', 'b3390']
1269	b3404	['b3404', 'b3405']
1270	b3415	['b3415']
1271	b3423	['b3423', 'b3424']
1272	b3428	['b3428', 'b3429', 'b3430']
1273	b3438	['b3438']
1274	b3449	['b3449', 'b3450', 'b3451', 'b3452', 'b3453']
1275	b3454	['b3454', 'b3455', 'b3456', 'b3457', 'b3458']
1276	b3461	['b3461']
1277	b3476	['b3476', 'b3477', 'b3478', 'b3479', 'b3480', 'b3481']
1278	b3495	['b3495']
1279	b3512	['b3512']
1280	b3513	['b3513', 'b3514']
1281	b3515	['b3515', 'b3516']
1282	b3556	['b3556']
1283	b3575	['b3575', 'b3576', 'b3577', 'b3578', 'b3579', 'b3580', 'b3581', 'b3582', 'b3583']
1284	b3612	['b3612', 'b3613', 'b3614']
1285	b3619	['b3619', 'b3620', 'b3621', 'b3622']
1286	b3623	['b3623', 'b3624', 'b3625', 'b3626', 'b3627', 'b3628', 'b3629', 'b3630', 'b3631', 'b3632']
1287	b3635	['b3635', 'b3636', 'b3637', 'b3638']
1288	b3700	['b3700', 'b3701']
1289	b3702	['b3702']
1290	b3703	['b3703', 'b3704']
1291	b3724	['b3724', 'b3725']
1292	b3726	['b3726', 'b3727', 'b3728']
1293	b3729	['b3729', 'b3730']
1294	b3731	['b3731', 'b3732', 'b3733', 'b3734', 'b3735', 'b3736', 'b3737', 'b3738']
1295	b3742	['b3742', 'b3743']
1296	b3747	['b3747']
1297	b3756	['b3756', 'b3757', 'b3758', 'b3759', 'b3851', 'b3852', 'b3853', 'b3854', 'b3855', 'b3968', 'b3969', 'b3970', 'b3971']
1298	b3766	['b3766', 'b3769', 'b3770', 'b3771', 'b3772', 'b4669']
1299	b3781	['b3781']
1300	b3806	['b3806']
1301	b3813	['b3813']
1302	b3828	['b3828']
1303	b3844	['b3844']
1304	b3856	['b3856', 'b3857']
1305	b3868	['b3868', 'b3869', 'b3870']
1306	b3916	['b3916']
1307	b3919	['b3919']
1308	b3929	['b3929', 'b3930']
1309	b3938	['b3938']
1310	b3957	['b3957']
1311	b3995	['b3995']
1312	b4013	['b4013']
1313	b4019	['b4019']
1314	b4024	['b4024']
1315	b4026	['b4026', 'b4027', 'b4028', 'b4029']
1316	b4041	['b4041']
1317	b4042	['b4042']
1318	b4053	['b4053']
1319	b4059	['b4059']
1320	b4067	['b4067', 'b4068', 'b4069']
1321	b4085	['b4085', 'b4086', 'b4087', 'b4088', 'b4089']
1322	b4109	['b4109', 'b4110']
1323	b4111	['b4111']
1324	b4122	['b4122', 'b4123']
1325	b4129	['b4129']
1326	b4138	['b4138', 'b4139']
1327	b4167	['b4167', 'b4168', 'b4169', 'b4170', 'b4171', 'b4172', 'b4173', 'b4174', 'b4175']
1328	b4224	['b4224', 'b4225']
1329	b4233	['b4233']
1330	b4241	['b4241']
1331	b4242	['b4242', 'b4702']
1332	b4244	['b4244', 'b4245', 'b4246']
1333	b4255	['b4255']
1334	b4260	['b4260']
1335	b4312	['b4312']
1336	b4326	['b4326']
1337	b4355	['b4355']
1338	b4360	['b4360', 'b4361', 'b4362', 'b4363']
1339	b4381	['b4381', 'b4382', 'b4383', 'b4384']
1340	b4397	['b4397', 'b4398', 'b4399', 'b4400']
1341	b4401	['b4401']
1342	b4441	['b4441']
1343	b4616	['b4616']

## Sheet: Motif LogOdds
>>ArcA-1
log-odds	matrix:	alength=	4	w=	30	n=	6795	bayes=	7.22882	E=	1.9e-21
	114	-22	-1214	-86
	98	-1214	-1214	39
	81	-90	-1214	23
	-72	36	-201	67
	-72	-222	185	-127
	-371	-42	-201	127
	19	-42	80	-69
	81	-1214	99	-127
	-172	173	-42	-185
	98	-90	-42	-86
	68	10	-42	-86
	60	-64	-1214	39
	124	-64	-142	-153
	141	-122	-142	-227
	-26	-5	-68	47
	-113	-42	164	-105
	-272	-122	16	105
	-91	48	-68	47
	137	-1214	-68	-127
	-72	68	-42	14
	45	-122	-20	14
	-172	-1214	-201	143
	-55	-164	-68	95
	-91	-322	-101	119
	-72	-22	-1214	100
	9	-1214	32	54
	-371	10	116	14
	-26	-164	-1214	110
	98	-322	-101	-5
	104	-1214	-42	-27
>>ArcA-2
log-odds	matrix:	alength=	4	w=	25	n=	3510	bayes=	8.70341	E=	3.5
	142	-997	-2	-997
	75	-997	-997	75
	175	-997	-997	-997
	43	-997	-997	101
	-157	198	-101	-997
	-57	198	-997	-997
	75	-997	-2	1
	-997	131	-2	1
	159	-997	-997	-157
	1	179	-997	-997
	75	-101	-101	1
	-57	-997	131	1
	-997	-2	-997	142
	75	-101	-101	1
	123	-997	-2	-157
	43	-997	98	-57
	-997	98	-997	101
	159	-997	-101	-997
	-997	-997	-2	142
	-997	-2	157	-57
	-997	-997	157	43
	-997	57	-997	123
	-997	57	-997	123
	-57	-997	-2	101
	-997	-2	-997	142
>>ArgP
log-odds	matrix:	alength=	4	w=	30	n=	5285	bayes=	7.22882	E=	4.3e-77
	171	-283	-276	-1177
	125	-2	-176	-247
	99	98	-276	-1177
	-233	-83	56	78
	99	-283	24	-88
	58	-1177	105	-88
	113	-2	-117	-188
	-333	-1177	-17	134
	-133	-183	-76	118
	-74	-183	5	85
	-52	-1177	-44	106
	-101	-1177	149	-1
	-74	156	-276	-66
	-133	-283	-276	139
	-74	-1177	24	92
	-1177	-51	170	-47
	106	49	-1177	-147
	-101	-125	-117	112
	-174	-1177	83	85
	-101	181	-117	-247
	113	-125	-176	-47
	-333	-51	41	85
	-233	-283	189	-66
	-74	134	-76	-66
	119	-283	-44	-88
	158	-283	-176	-247
	-1177	-1177	194	-30
	-1177	181	-176	-47
	-174	-183	189	-115
	-233	-183	200	-147
>>Cra
log-odds	matrix:	alength=	4	w=	29	n=	3800	bayes=	7.2384	E=	3.5e-50
	108	83	-250	-1129
	142	-75	-92	-1129
	-83	66	49	-52
	-283	47	108	-52
	-1129	-2	108	16
	-124	-34	140	-125
	163	-1129	-92	-1129
	-51	-134	-1129	133
	87	25	-92	-125
	126	-134	-150	-84
	181	-1129	-1129	-1129
	175	-1129	-250	-1129
	49	-1129	66	-25
	-183	98	-250	75
	-283	-1129	189	-125
	-1129	-234	-1129	175
	-1129	-1129	174	-25
	63	47	8	-283
	-83	-75	82	16
	-1129	-1129	140	48
	-283	112	-18	16
	-124	-234	82	62
	17	25	95	-1129
	49	-1129	140	-1129
	-51	-134	-1129	133
	-124	98	95	-283
	108	66	-1129	-184
	-2	-34	130	-1129
	134	-134	-51	-283
>>CysB-2
log-odds	matrix:	alength=	4	w=	29	n=	3648	bayes=	7.2384	E=	8.4e-37
	-41	-233	-1123	114
	-173	-1123	-1123	143
	144	-1123	-1123	-45
	-1123	-74	26	97
	-273	-74	-1123	129
	-273	184	-106	-144
	-73	148	-48	-144
	-14	67	-6	-45
	-14	-1123	-48	88
	-41	-233	-1123	114
	59	-33	-1123	29
	-73	-1123	26	88
	-1123	48	152	-71
	-14	-233	126	-22
	144	-133	-1123	-103
	118	-1	-206	-144
	-173	-1	-106	88
	-1123	-1123	-48	136
	118	48	-1123	-203
	-273	113	152	-1123
	59	-1123	-206	67
	27	67	-1123	-3
	166	-1123	-106	-303
	-1123	-1123	-1123	155
	-1123	84	-106	67
	44	84	26	-303
	27	99	-1123	-45
	-41	67	-1123	43
	179	-1123	-206	-1123
>>EvgA
log-odds	matrix:	alength=	4	w=	29	n=	3536	bayes=	8.89735	E=	2.2e-05
	-897	-897	-897	169
	-897	-897	-897	169
	-897	10	2	95
	-897	-897	-897	169
	-897	-897	234	-897
	39	110	-897	-63
	139	-897	2	-897
	97	110	-897	-897
	-61	-897	161	-63
	39	-897	161	-897
	-61	110	102	-897
	39	-897	-897	95
	-61	-897	-897	136
	39	-897	-897	95
	-897	-897	-897	169
	-897	242	-897	-897
	-897	10	-897	136
	-897	-897	-897	169
	171	-897	-897	-897
	-897	242	-897	-897
	139	-897	2	-897
	-897	10	161	-63
	-61	10	2	36
	-61	-897	-897	136
	-897	-897	234	-897
	-897	-897	-897	169
	171	-897	-897	-897
	-897	-897	234	-897
	-897	-897	161	36
>>Fnr-1
log-odds	matrix:	alength=	4	w=	16	n=	5775	bayes=	7.35755	E=	1.1e-13
	-1177	-281	181	-1
	101	-49	-39	-147
	94	-81	-12	-114
	62	0	-1177	12
	-106	19	-1177	99
	-138	-122	88	53
	-337	-22	-112	118
	-38	-281	181	-188
	127	-81	-39	-346
	-1177	-1177	205	-47
	-1177	215	-1177	-147
	87	-281	-71	-1
	167	-1177	-171	-1177
	108	0	-1177	-88
	153	-281	-71	-1177
	21	-1177	88	-1
>>Fnr-2
log-odds	matrix:	alength=	4	w=	16	n=	9075	bayes=	7.35755	E=	8e-43
	-165	-1243	-2	125
	-97	-1243	-148	139
	-1243	103	-1243	91
	-297	14	-1243	128
	-1243	-256	157	28
	73	-39	52	-204
	108	14	-148	-172
	-1243	69	43	35
	-297	209	-247	-404
	28	-97	-48	42
	139	-156	-15	-1243
	142	-156	-347	-104
	179	-1243	-347	-1243
	99	-256	-31	-34
	108	-356	-1243	35
	-197	-356	157	5
>>Fnr
log-odds	matrix:	alength=	4	w=	15	n=	7750	bayes=	8.21469	E=	0.0022
	43	-1134	-1134	110
	135	-89	-247	-131
	-1134	-1134	-247	175
	-1134	-89	-1134	163
	-89	-1134	198	-1134
	156	-89	-1134	-289
	-289	-89	-1134	156
	-131	111	-15	-31
	-89	-15	-147	101
	56	-48	52	-131
	-9	33	85	-189
	69	11	-1134	10
	-189	-1134	-247	163
	-1134	169	-1134	10
	175	-1134	-247	-1134
>>Fur-1
log-odds	matrix:	alength=	4	w=	30	n=	7046	bayes=	8.7436	E=	9.4e-36
	112	-1081	-204	26
	-233	-93	-1081	158
	-134	-193	155	-74
	-2	87	-45	-74
	125	-193	-1081	0
	157	-1081	-204	-133
	157	-1081	-104	-232
	-233	-93	-1081	158
	-34	-1081	177	-1081
	157	-35	-1081	-1081
	-2	-1081	-4	84
	183	-1081	-1081	-1081
	157	-1081	-1081	-74
	-134	-193	-1081	158
	66	-93	55	-133
	147	-193	-45	-1081
	-1081	-1081	-1081	184
	-134	-1081	-1081	167
	125	-93	-104	-133
	-1081	-193	-204	167
	-1081	187	-204	-74
	157	-193	-104	-1081
	25	-1081	-204	113
	-34	-1081	-204	137
	66	6	-104	-33
	-2	106	-104	-74
	47	65	-1081	0
	112	-1081	28	-133
	-2	-193	-1081	126
	-233	-193	-204	158
>>GadEWX
log-odds	matrix:	alength=	4	w=	28	n=	2730	bayes=	8.82655	E=	0.0008
	-923	100	-923	109
	135	-923	-22	-923
	-923	-923	-923	168
	3	158	-923	-90
	161	-923	-923	-923
	135	-923	-22	-923
	103	0	-22	-923
	161	-923	-923	-923
	-97	-923	-923	141
	-923	232	-923	-90
	161	-923	-923	-923
	-923	-923	236	-923
	161	-923	-923	-923
	-923	200	-923	9
	103	0	-923	-90
	-923	-923	-22	141
	-923	-923	-22	141
	3	-923	-923	109
	3	-923	-923	109
	-97	-923	-923	141
	135	0	-923	-923
	-923	0	-923	141
	-97	100	-22	9
	-923	-923	-22	141
	-923	158	-923	68
	135	-923	-923	-90
	61	100	-22	-923
	-923	-923	-923	168
>>GalR+GalS
log-odds	matrix:	alength=	4	w=	30	n=	5285	bayes=	7.22882	E=	7e-261
	131	-33	-1177	-190
	-180	-1177	-94	137
	156	-91	-1177	-1177
	147	-91	-152	-1177
	-239	-1177	-1177	155
	-239	189	-1177	-117
	161	-191	-1177	-349
	-239	179	-1177	-68
	-1177	-191	-252	151
	-180	-1177	-1177	151
	142	-1177	-152	-117
	147	-1177	6	-1177
	-107	-291	-1177	137
	-1177	189	-1177	-68
	-239	-291	238	-249
	-239	195	-52	-1177
	-1177	-291	257	-1177
	-339	217	-1177	-1177
	125	-1177	80	-1177
	-22	-291	-1177	115
	161	-1177	-252	-249
	165	-1177	-152	-1177
	142	-1177	-1177	-68
	147	-1177	-252	-117
	165	-191	-1177	-1177
	152	-59	-1177	-1177
	-1177	184	-1177	-49
	-339	-59	234	-1177
	-339	-133	243	-1177
	-1177	189	-1177	-68
>>Lrp
log-odds	matrix:	alength=	4	w=	30	n=	5889	bayes=	7.22882	E=	3.9e-82
	-262	204	47	-1193
	-82	168	-26	-137
	8	75	32	-111
	-45	-1193	206	-1193
	-104	204	-1193	-111
	108	-171	-53	-111
	-162	-1193	32	101
	123	-271	-85	-137
	102	-1193	-26	-69
	-82	-1193	-26	101
	-362	193	-285	-11
	-62	146	-85	-52
	-262	154	32	-52
	-1193	187	74	-211
	-362	-112	32	101
	-45	-39	179	-1193
	-4	-39	147	-269
	84	75	-285	-137
	-204	-171	15	101
	-204	-112	196	-137
	90	10	-285	-69
	-262	75	-4	56
	102	-1193	-126	-23
	-30	-13	167	-1193
	-362	10	-285	122
	-62	29	124	-111
	102	10	-26	-369
	102	-39	32	-1193
	-362	-13	-126	117
	-104	-271	-1193	131
>>NagC
log-odds	matrix:	alength=	4	w=	21	n=	3520	bayes=	7.31288	E=	2e-21
	15	-65	148	-1110
	125	-123	-1110	-42
	-7	147	-1110	-116
	115	-65	-111	-116
	180	-1110	-1110	-1110
	180	-1110	-1110	-1110
	167	-123	-1110	-1110
	-33	-65	122	-74
	-65	-65	122	-42
	15	123	-210	-116
	15	-1110	180	-1110
	-165	9	-1110	116
	-65	9	148	-274
	52	-23	-52	-16
	-1110	158	-52	-42
	-107	-123	106	25
	35	-1110	-1110	106
	-265	-23	-1110	134
	-165	-1110	170	-16
	-165	35	159	-274
	-165	-1110	-1110	158
>>Nac
log-odds	matrix:	alength=	4	w=	30	n=	6342	bayes=	7.22882	E=	2.8e-57
	-353	-19	-1204	132
	-21	98	79	-1204
	122	13	-69	-1204
	-121	151	-1204	-26
	171	-161	-301	-1204
	142	-119	-1204	-91
	-353	-2	98	28
	17	139	-301	-172
	-53	-61	-1204	109
	27	-61	138	-372
	105	-19	-143	-91
	117	-219	-102	-40
	-53	-119	79	28
	147	-1204	-2	-272
	132	-19	-1204	-140
	151	-87	-1204	-172
	-121	-319	57	86
	-21	39	-1204	60
	-53	-319	15	86
	-1204	-219	-69	141
	-1204	-38	179	-91
	-73	71	-301	53
	-73	127	-301	-14
	27	-119	44	-2
	-95	-38	179	-372
	5	-319	-43	80
	-36	-38	-43	60
	5	-1204	57	45
	-53	133	-21	-172
	-36	-87	151	-140
>>PhoP
log-odds	matrix:	alength=	4	w=	29	n=	2736	bayes=	7.2384	E=	8e-13
	-1081	-80	-1081	144
	-82	-180	28	76
	-141	-80	145	-24
	-1081	-1081	-1081	161
	-41	-1081	60	61
	-141	-180	-1081	134
	118	-1081	-172	-24
	-9	-80	-14	44
	118	-22	-14	-1081
	91	-80	-172	-24
	-9	-180	-1081	102
	-241	120	-1081	61
	40	-80	86	-98
	76	-180	28	-56
	-1081	-1081	-1081	161
	-1081	-1081	-172	152
	-241	-80	198	-156
	159	-1081	-1081	-156
	-241	-1081	128	61
	40	152	-172	-1081
	-241	137	28	-56
	-141	-180	-172	124
	118	-22	-1081	-98
	59	78	-72	-156
	-1081	78	86	2
	-1081	-80	60	90
	-82	-80	60	44
	-41	120	-172	-24
	129	-180	-72	-156
>>NtrC+RpoN
log-odds	matrix:	alength=	4	w=	27	n=	8494	bayes=	8.71251	E=	1.3e-06
	127	-1104	-122	-27
	-54	-1104	-22	110
	78	-216	-1104	73
	63	-1104	-122	73
	-154	-1104	-1104	165
	-1104	-1104	178	-27
	-154	192	-222	-259
	155	-58	-222	-1104
	-22	-117	59	21
	27	16	36	-101
	27	-1104	-22	73
	-154	-58	-1104	140
	-253	-117	-222	149
	46	-117	-22	21
	78	-1104	95	-159
	-253	-216	-1104	165
	5	-1104	159	-259
	-253	208	-222	-1104
	46	129	-222	-259
	105	-58	-1104	-1
	63	-117	78	-159
	5	16	-122	40
	-54	16	-22	40
	5	-216	-122	99
	-1104	-1104	36	131
	-154	-1104	-22	131
	105	-17	-63	-159
>>RpoS
log-odds	matrix:	alength=	4	w=	15	n=	11952	bayes=	7.36632	E=	8.4e-28
	-97	1	-72	80
	52	-90	86	-137
	-112	17	-157	91
	-129	145	-72	-120
	46	-1281	111	-67
	-4	-249	1	76
	-429	183	-1281	-91
	-129	-407	-389	158
	171	-1281	-1281	-137
	-83	1	-389	105
	17	-175	123	-105
	-148	151	-9	-279
	-1281	-49	-1281	154
	-1281	-207	-231	165
	117	-407	-157	9
>>TyrR
log-odds	matrix:	alength=	4	w=	30	n=	2265	bayes=	7.22882	E=	2.9e-27
	95	-1055	-1055	59
	95	73	-1055	-122
	-1055	-1	-67	110
	-205	-1055	165	-22
	53	-159	-1055	78
	153	-1055	-1055	-63
	153	-159	-67	-1055
	-205	-59	-1055	136
	-105	-59	92	10
	-5	-59	-1055	95
	27	-159	114	-122
	-1055	-1	-167	124
	-205	-1055	-167	148
	53	-1055	33	10
	-205	-1055	-8	124
	-1055	-59	-1055	148
	-47	-1055	114	10
	153	-1055	-1055	-63
	-1055	199	-1055	-63
	165	-159	-167	-1055
	75	122	-1055	-222
	-205	-1055	-8	124
	-1055	-1055	-67	148
	-47	187	-1055	-222
	185	-1055	-1055	-1055
	-47	-1055	-167	124
	-47	99	-67	-22
	-5	173	-167	-1055
	-1055	-159	-67	136
	-1055	141	-1055	59
>>CpxR
log-odds	matrix:	alength=	4	w=	30	n=	7852	bayes=	7.22882	E=	2.4e-36
	96	14	-14	-297
	-4	-12	-87	49
	-126	-28	140	-97
	-68	-145	-65	103
	24	-12	79	-139
	140	-86	-1234	-97
	155	-186	-1234	-117
	6	-186	-1234	111
	-15	-344	12	73
	15	-186	-1234	107
	-126	136	0	-117
	132	-86	-146	-139
	-52	-145	145	-97
	-104	114	-46	-27
	-185	64	106	-97
	55	25	-114	-27
	-39	72	-65	3
	-226	-1234	186	-80
	-384	-86	-1234	152
	-104	-86	-87	107
	-52	1	-14	42
	-4	25	45	-65
	124	-1234	-29	-80
	-152	146	-1234	11
	-284	-1234	-146	155
	-104	-112	79	42
	-52	64	0	-17
	-85	101	-114	11
	-1234	-28	118	20
	-126	14	-1234	111
>>ExuR/FucR
log-odds	matrix:	alength=	4	w=	47	n=	1833	bayes=	8.83684	E=	0.00038
	-865	-865	226	-865
	-865	126	126	-865
	-865	184	-865	-22
	78	126	-865	-865
	-22	-865	184	-865
	-865	226	-865	-865
	-865	-865	226	-865
	-865	184	26	-865
	-865	226	-865	-865
	136	26	-865	-865
	-865	26	126	-22
	-865	-865	26	136
	136	-865	26	-865
	-22	184	-865	-865
	-22	-865	-865	136
	-22	26	126	-865
	-865	26	126	-22
	-865	226	-865	-865
	78	126	-865	-865
	-22	-865	-865	136
	-865	26	-865	136
	-22	-865	184	-865
	-865	226	-865	-865
	-22	-865	-865	136
	-865	26	126	-22
	-22	-865	-865	136
	-865	126	-865	78
	-865	-865	126	78
	-865	-865	-865	178
	-865	226	-865	-865
	78	-865	-865	78
	-865	-865	226	-865
	-865	26	126	-22
	-865	26	26	78
	178	-865	-865	-865
	136	26	-865	-865
	-865	-865	-865	178
	-865	-865	226	-865
	-865	-865	26	136
	-865	226	-865	-865
	-865	126	26	-22
	-865	184	-865	-22
	-865	-865	26	136
	136	26	-865	-865
	-865	226	-865	-865
	136	-865	-865	-22
	178	-865	-865	-865
	>>CysB
log-odds	matrix:	alength=	4	w=	41	n=	1313	bayes=	8.28364	E=	0.31
	-897	89	147	-897
	-897	-897	-897	181
	-897	-897	-897	181
	181	-897	-897	-897
	-897	-897	-11	149
	-51	-897	-897	149
	-897	221	-897	-897
	-897	189	-11	-897
	49	-11	-11	-51
	-897	-897	-897	181
	-897	-11	-897	149
	-51	-11	-897	108
	-51	-897	-11	108
	-897	-11	189	-897
	49	-11	-11	-51
	108	-897	-897	49
	108	-11	-897	-51
	-897	-11	-11	108
	-897	-897	-897	181
	49	89	-897	-51
	-51	89	89	-897
	-51	-897	-897	149
	-51	-11	-897	108
	181	-897	-897	-897
	-897	-897	-897	181
	-897	147	-897	49
	-51	-11	89	-51
	-897	189	-897	-51
	-51	147	-897	-51
	108	-11	-11	-897
	49	-897	-897	108
	-51	-11	-897	108
	-897	189	-11	-897
	-897	89	89	-51
	-897	-897	189	-51
	-51	-897	-897	149
	108	89	-897	-897
	-897	-897	-897	181
	49	-897	-897	108
	-897	-897	-897	181
	108	89	-897	-897
>>PrpR
log-odds	matrix:	alength=	4	w=	40	n=	660	bayes=	7.35755	E=	0.0036
	172	-865	-865	-865
	-865	-865	234	-865
	-28	134	-865	-28
	-865	192	34	-865
	131	-865	-865	-28
	131	-865	-865	-28
	172	-865	-865	-865
	-865	-865	234	-865
	-865	234	-865	-865
	-865	34	34	72
	-28	34	134	-865
	131	-865	-865	-28
	72	-865	-865	72
	-28	34	-865	72
	-865	234	-865	-865
	-28	-865	134	-28
	72	34	-865	-28
	-865	-865	-865	172
	-865	-865	134	72
	-28	-865	-865	131
	-865	-865	-865	172
	131	-865	34	-865
	-865	-865	-865	172
	-865	34	192	-865
	172	-865	-865	-865
	-28	-865	-865	131
	-865	34	-865	131
	-865	-865	-865	172
	-865	-865	192	-28
	-865	34	192	-865
	-865	-865	-865	172
	-865	-865	-865	172
	-28	192	-865	-865
	131	-865	-865	-28
	72	34	-865	-28
	-28	-865	-865	131
	-865	-865	34	131
	-865	234	-865	-865
	-865	-865	34	131
	-865	-865	-865	172
>>Pyruvate
log-odds	matrix:	alength=	4	w=	21	n=	1080	bayes=	7.93342	E=	22
	-923	-923	-923	175
	17	-923	-28	75
	-923	-923	171	17
	-83	-923	72	75
	-923	-923	204	-83
	-83	171	-923	-83
	-923	-923	-923	175
	-83	-923	171	-83
	-83	-923	-923	149
	116	72	-923	-923
	17	72	72	-923
	-83	-923	171	-83
	-923	171	72	-923
	-83	130	72	-923
	-83	-923	204	-923
	17	-28	-28	17
	-923	-28	171	-83
	175	-923	-923	-923
	-923	-923	204	-83
	-923	-923	-923	175
	-923	-923	-923	175
>>FecI
log-odds	matrix:	alength=	4	w=	6	n=	585	bayes=	7.59991	E=	1700
	-823	223	-823	-823
	-823	-823	223	-823
	-823	223	-823	-823
	-823	-823	223	-823
	-823	-823	-823	180
	-823	-823	-823	180
>>AllR/AraC/FucR
log-odds	matrix:	alength=	4	w=	20	n=	1357	bayes=	7.59139	E=	15
	-945	150	-945	52
	126	-945	50	-945
	-945	-945	231	-945
	-6	-49	-945	93
	126	-945	50	-945
	174	-945	-945	-945
	126	-945	-945	-6
	-106	-945	-945	152
	-6	-49	-945	93
	52	-945	-945	93
	-106	-49	50	52
	-945	-945	-945	174
	-945	109	150	-945
	-945	231	-945	-945
	126	-49	-49	-945
	93	-945	-945	52
	-106	50	150	-945
	-945	-49	-49	126
	-945	-49	-945	152
	-945	-49	-945	152
>>PurR-2
log-odds	matrix:	alength=	4	w=	13	n=	2372	bayes=	8.20701	E=	0.005
	-11	-965	171	-965
	-965	212	-965	-965
	-965	-88	193	-965
	-11	144	-88	-965
	189	-965	-965	-965
	189	-965	-965	-965
	89	-88	71	-965
	-965	212	-965	-965
	-965	-965	212	-965
	-111	-88	71	47
	-965	-965	-88	169
	-965	-965	-965	189
	-111	-965	12	121
>>FadR/IclR
log-odds	matrix:	alength=	4	w=	19	n=	2842	bayes=	8.50525	E=	0.056
	-945	-945	32	139
	-945	-945	164	7
	188	-945	-945	-945
	66	-945	-68	66
	-945	91	132	-945
	107	-68	-945	7
	-92	-945	191	-945
	-945	-945	213	-945
	-945	-945	-945	188
	-945	191	-945	-92
	66	-68	32	-92
	-945	-945	132	66
	166	-945	-945	-92
	-945	164	-945	7
	-945	191	-68	-945
	188	-945	-945	-945
	-945	32	164	-945
	7	-945	-945	139
	-945	-945	-945	188
>>NagC/TyrR
log-odds	matrix:	alength=	4	w=	25	n=	3507	bayes=	8.80934	E=	9.5
	-100	-945	-59	132
	132	-945	41	-945
	0	173	-945	-945
	0	100	41	-945
	59	-945	-945	100
	100	-59	41	-945
	181	-945	-945	-945
	0	100	41	-945
	-100	-59	173	-945
	-945	200	-945	-100
	-100	100	-59	0
	159	-945	-59	-945
	100	-59	41	-945
	181	-945	-945	-945
	159	-945	-59	-945
	159	-59	-945	-945
	132	-59	-59	-945
	59	41	41	-945
	181	-945	-945	-945
	-945	173	41	-945
	0	100	41	-945
	-945	173	41	-945
	-945	141	100	-945
	-945	173	41	-945
	-945	-945	222	-945
>>Crp-1
log-odds	matrix:	alength=	4	w=	20	n=	9807	bayes=	9.85204	E=	5.4e-07
	43	-119	-219	75
	-25	39	-1104	75
	-25	-1104	-119	124
	-57	-1104	-119	134
	-257	-19	-1104	143
	-257	-1104	198	-157
	-1104	-19	-119	134
	-1104	-1104	206	-157
	134	13	-219	-1104
	60	-119	81	-157
	2	-61	39	2
	-1104	113	-1104	89
	75	13	-19	-157
	-98	-119	181	-1104
	152	-219	-219	-157
	-1104	-61	-1104	160
	-1104	213	-1104	-257
	152	-1104	-19	-1104
	-157	198	-219	-1104
	134	-219	-119	-98
>>FlhDC
log-odds	matrix:	alength=	4	w=	49	n=	3768	bayes=	8.80597	E=	4.7e-08
	95	-997	73	-137
	-137	-127	-997	163
	-137	-997	73	95
	-997	32	-997	143
	-137	73	-997	95
	-37	-127	-27	95
	-137	32	32	21
	63	-997	32	21
	21	32	-27	-37
	-997	-127	32	121
	121	-127	-127	-37
	95	-997	32	-37
	-137	32	-27	63
	-997	173	-27	-997
	-37	-127	154	-997
	-137	190	-997	-997
	-37	154	-127	-997
	121	-997	73	-997
	95	32	-127	-137
	121	-997	-127	21
	143	-127	-127	-137
	95	-997	-127	63
	180	-127	-997	-997
	-997	173	-27	-997
	-137	105	-27	-37
	-997	190	-997	-137
	-997	-27	105	21
	-997	-127	-997	180
	-137	73	-997	95
	63	-127	-997	95
	-37	-27	-127	95
	-997	-997	-127	180
	-37	32	-997	95
	-137	73	-127	63
	-37	73	73	-997
	-137	105	-27	-37
	-997	105	-27	21
	-997	105	105	-997
	21	131	-997	-137
	-997	-27	-127	143
	95	-997	-997	95
	21	-997	-997	143
	-37	-997	-127	143
	-997	32	-997	143
	63	32	-27	-137
	-37	32	73	-137
	-997	173	-997	-37
	-997	73	131	-997
	-997	190	-127	-997
>>RcsAB
	log-odds	matrix:	alength=	4	w=	22	n=	2045	bayes=	9.85883	E=	4700
	-823	219	-823	-823
	-823	-823	219	-823
	24	160	-823	-823
	-823	61	160	-823
	-823	219	-823	-823
	24	61	61	-823
	-823	-823	-823	183
	-823	-823	219	-823
	24	61	61	-823
	-823	61	-823	124
	-823	-823	219	-823
	24	160	-823	-823
	-823	-823	-823	183
	-823	-823	-823	183
	-823	160	61	-823
	24	-823	160	-823
	-823	219	-823	-823
	24	160	-823	-823
	124	61	-823	-823
	183	-823	-823	-823
	-823	219	-823	-823
	-823	219	-823	-823
>>RbsR
log-odds	matrix:	alength=	4	w=	8	n=	586	bayes=	8.18982	E=	5800
	192	-765	-765	-765
	-765	208	-765	-765
	-765	208	-765	-765
	192	-765	-765	-765
	-765	208	-765	-765
	-765	208	-765	-765
	192	-765	-765	-765
	-765	-765	208	-765
>>CdaR
log-odds	matrix:	alength=	4	w=	11	n=	580	bayes=	8.17493	E=	1000
	-765	226	-765	-765
	-765	-765	226	-765
	-765	126	126	-765
	-765	226	-765	-765
	-765	-765	226	-765
	177	-765	-765	-765
	-765	-765	-765	177
	-765	226	-765	-765
	-765	-765	226	-765
	-765	-765	-765	177
	-765	-765	226	-765

## Sheet: Motif PWM
>AraC	20
A	-0.1	0.4	-1.3	0.9	-0.3	-0.7	0.3	0.1	0.1	0.7	0.3	0.6	0.3	-0.7	-0.3	-0.7	1	-2.8	0.9	0.7
C	0.6	-0.4	0.8	-2.8	-2.8	0.9	0.4	-1	-2.8	-2.8	-2.8	0	0	-1	1	1.3	-0.4	-1	-1	-1
G	-1	0	-0.4	-0.4	1.2	-1	0	0.6	0.9	-1	-1	-1	0.5	-1	0	-2.8	-2.8	-2.8	-0.4	-2.8
T	-0.1	-0.4	0.1	-0.7	-1.3	-0.1	-1.3	-0.4	-0.7	0.1	0.6	-0.4	-1.3	0.9	-2.8	-1.3	-1.3	1.1	-1.3	0.1
>ArcA	17
A	0.4	0.8	0	0.6	0.3	0.4	-0.5	-0.1	0.4	-0.4	-0.6	1.1	1.1	-1.3	0.7	0.6	0.5
C	-0.8	-1	0.8	-0.5	-0.2	-1.4	-1.4	-0.4	-1.2	-2	-0.6	-1.2	-4.4	1.4	-0.5	-0.3	-0.4
G	-1.1	-0.5	-1	-0.5	-2.6	-0.4	-1.4	-0.1	0.3	-1.4	-1.6	-4.4	-1.4	-4.4	-1.1	-1.4	-0.6
T	0.3	-0.6	-0.6	-0.4	0.3	0.2	0.9	0.4	-0.4	0.9	0.8	-1.5	-1.5	-0.9	-0.3	-0.1	-0.1
>ArgP	19
A	1	-0.9	-0.3	-0.6	-0.6	-0.9	-0.3	-0.9	0.2	-0.3	0.9	-0.3	-0.9	-0.3	-0.6	-3	0.5	0.7	-0.6
C	-1.2	-1.2	-3	-0.3	-1.2	0.8	-0.6	-1.2	-3	0.6	-0.6	-3	-1.2	0	0.2	-0.3	0.7	0.2	-0.3
G	-3	-0.2	-3	-1.2	0.2	-0.2	-0.2	0.8	-3	-0.2	-0.6	-0.6	0.9	0.6	0.2	0.4	-1.2	-0.2	-1.2
T	-0.6	0.8	0.9	0.7	0.5	-0.1	0.5	0.2	0.7	-0.1	-1.5	0.8	0.1	-0.3	0.1	0.5	-1.5	-3	0.7
>ArgR	21
A	0.2	0.3	0.4	0.4	0.2	-3.5	-2	0.1	0.9	-1.4	0.6	0.9	0.6	0.6	1	-1.4	-1.4	-3.5	0.6	-0.4	-0.4
C	-0.1	-0.7	-1.7	-1.7	-1.1	-3.5	-3.5	0.9	-3.5	-1.7	-1.7	-1.7	-1.7	-1.7	-1.7	-1.1	-0.7	1.3	-1.1	0.1	-0.7
G	-1.7	-1.7	-0.4	-3.5	-0.1	-3.5	1.5	-0.7	-1.1	-3.5	0.2	-3.5	-1.1	-3.5	-1.7	-0.7	-0.4	-0.7	-0.1	0.1	-1.1
T	0.3	0.5	0.3	0.6	0.3	1.2	-3.5	-1.4	-0.4	1.1	-0.6	-0.1	0.2	0.3	-0.8	0.9	0.9	-1.1	-0.4	0.2	0.8
>BaeR	23
A	-1.6	-1.6	0.5	-1.6	-0.1	-1.6	-1.6	-1.6	-1.6	-1.6	-1.6	-1.6	0.8	-1.6	0.5	1.1	-1.6	-1.6	-1.6	-1.6	-1.6	-1.6	-1.6
C	1.1	0.2	-1.6	-1.6	-1.6	-1.6	-1.6	-1.6	1.4	-1.6	1.1	1.4	0.2	0.2	-1.6	-1.6	-1.6	0.2	-1.6	0.2	1.1	-1.6	1.1
G	0.2	-1.6	-1.6	-1.6	-1.6	0.2	-1.6	-1.6	-1.6	-1.6	-1.6	-1.6	-1.6	-1.6	0.2	-1.6	-1.6	-1.6	1.1	1.1	-1.6	0.8	0.2
T	-1.6	0.8	0.4	1.1	0.8	0.8	1.1	1.1	-1.6	1.1	-0.1	-1.6	-1.6	0.8	-0.1	-1.6	1.1	0.8	-0.1	-1.6	-0.1	0.4	-1.6
>BasR	23
A	-2.2	-2.2	0.7	0.5	-0.7	-0.1	-2.2	-2.2	1.2	1.2	-0.7	-0.1	-0.1	-2.2	-0.1	-0.1	0.5	-2.2	-2.2	0.7	1.2	-0.1	-0.7
C	0.2	-2.2	0.2	0.5	0.8	1.2	-2.2	-2.2	-2.2	-2.2	-0.4	-2.2	-2.2	-2.2	-2.2	-0.4	0.5	-2.2	-2.2	-0.4	-2.2	-2.2	-0.4
G	-0.4	1	-2.2	-2.2	-0.4	-2.2	-2.2	-2.2	-2.2	-2.2	1	1	-0.4	0.2	-2.2	-0.4	-0.4	0.2	0.2	0.2	-2.2	0.8	0.2
T	0.7	0.2	-0.7	-0.7	-0.2	-2.2	1.1	1.1	-2.2	-2.2	-0.7	-0.7	0.7	0.9	0.9	0.5	-2.2	0.9	0.9	-2.2	-2.2	-0.2	0.5
>CysB	43
A	-0.6	0.8	0.8	0.9	-1.2	0.8	0.2	0.4	0.2	0.6	0.5	0	0.2	0	-0.6	0.5	0.8	-0.6	0.5	0.8	-0.6	0.6	0.9	1	0	0.4	-0.6	0	0.9	0.5	0.6	0.9	0.2	-1.2	-0.6	0.9	0.4	-2.7	0.9	0.9	0	0.2	-0.6
C	-0.9	-0.9	-2.7	-0.3	-2.7	-2.7	0.7	-0.3	-0.3	-2.7	-0.3	-0.3	-2.7	-2.7	0.5	-0.9	-2.7	-2.7	-0.9	-2.7	0.3	-2.7	-2.7	-0.9	-2.7	-2.7	-0.9	0.8	0	-2.7	-0.9	-2.7	-0.9	0	0	-2.7	0.7	-0.3	-0.9	-0.9	0.8	0	0.3
G	0.7	-0.3	-0.9	-2.7	0.3	-2.7	-2.7	0.3	0.7	0	-0.9	-0.9	0.7	0.9	0.3	0.3	0	-0.9	0.3	0	0	0.3	0	-0.9	0.3	-0.3	0	0	-0.9	-0.3	0	0	0	1.1	0.7	-0.9	-2.7	-0.9	-2.7	-2.7	-0.3	-0.3	0.7
T	0.2	-0.7	0	-1.2	0.7	0.2	-0.3	-0.7	-1.2	-0.3	0	0.5	-0.3	-0.3	-0.3	-0.7	-0.7	0.9	-0.7	-0.7	0.2	-0.7	-2.7	-2.7	0.3	0.3	0.6	-2.7	-2.7	0.2	-0.7	-2.7	0.2	-1.2	-0.3	-0.3	-0.7	0.9	-0.7	-0.7	-1.2	0	-0.7
>CpxR	20
A	-1	-1	-0.8	0.8	-0.6	0.1	-0.2	0	-0.2	-0.8	-0.9	-0.9	-1.4	0.9	-1.4	0	-0.2	0.1	-0.3	0
C	0.3	-4.1	-4.1	-4.1	1.2	-0.1	0	0	-1.1	0.4	-0.3	-4.1	-4.1	-1.4	1.3	0.2	0.4	0	0.2	0.1
G	-1.4	-0.5	-0.3	-1.4	-1.7	0.4	-0.2	-0.3	0.3	-0.2	0.1	-4.1	-1.1	-0.5	-0.9	0	0.3	-0.7	-0.7	0.1
T	0.6	1	0.9	0	-1.1	-0.4	0.3	0.1	0.3	0.3	0.5	1.1	1.1	-0.8	-0.9	-0.2	-0.5	0.3	0.4	-0.2
>Cra	21
A	-0.2	-0.2	0.3	-1.1	-1.3	-0.7	-0.3	1.2	1.2	-0.1	-3.8	-1.3	0.1	-1.7	-0.3	0.1	0.9	0.4	-1.7	0.5	0.2
C	0.1	0	-0.8	-3.8	1.3	-3.8	-3.8	-3.8	-3.8	-3.8	1.3	-1	-0.2	-3.8	-0.5	1	-1.4	-0.5	0.3	-0.4	-0.2
G	0.3	0.2	-1	1.4	-0.3	-1	1.3	-2	-3.8	-1.4	-1.4	1.4	-0.3	-0.3	-3.8	-3.8	-0.5	0.5	-0.3	-0.3	0.2
T	-0.2	0	0.4	-1.1	-1.7	1	-1.7	-3.8	-1.7	0.8	-0.7	-2.3	0.2	1	0.8	-0.9	-0.7	-0.9	0.6	-0.2	-0.2
>Crp	20
A	-0.6	-0.8	-1	-0.8	0.9	-0.2	-0.2	-0.5	0.4	-0.5	0.5	-1.9	-1	1.1	-1.4	1	0.2	0.1	0.1	-0.3
C	-0.2	-1.1	-0.1	-2.6	-0.5	-0.3	0.4	0.4	-0.5	0.2	-0.5	-1.5	1.4	-3.2	1.4	-1.4	-0.1	-0.7	-1	-0.2
G	-0.9	1	-1	1.3	-0.9	0	-0.1	-0.1	-0.1	0.4	0	-1.3	-1.6	-1	-1.8	-0.4	-1	-5.6	-0.9	-1.6
T	0.7	-0.2	0.8	-1.2	-1.1	0.3	0	0.1	-0.2	-0.2	-0.5	1.1	-2.7	-2.6	-2.1	-1.9	0.3	0.6	0.6	0.7
>Mlc	26
A	0.8	0.3	-0.6	-2.1	0.8	-2.1	-2.1	-2.1	-2.1	0.6	0	0.3	-2.1	-0.6	-2.1	-2.1	-2.1	0.6	1.1	1.1	0	0	1	0.6	-0.6	0
C	-2.1	-2.1	-2.1	-2.1	-2.1	-2.1	-2.1	-2.1	-0.3	-2.1	0.7	-0.3	0.3	0.7	-2.1	1.3	-2.1	-2.1	-2.1	-2.1	-2.1	-2.1	-2.1	-0.3	-2.1	-0.3
G	0.3	0.3	-2.1	-2.1	-2.1	-2.1	-2.1	-2.1	-2.1	0.7	0.3	-0.3	0.7	-2.1	0.7	-2.1	1.5	-2.1	-2.1	-2.1	-2.1	-2.1	-2.1	-2.1	-2.1	0.9
T	-2.1	0	1	1.1	0	1.1	1.1	1.1	1	-2.1	-2.1	0	0	0.3	0.6	-0.6	-2.1	0.3	-2.1	-2.1	0.8	0.8	-0.6	0	1	-2.1
>MqsA	21
A	0.1	0.7	0.1	0.5	1.1	-1.9	-1.9	-0.5	0.5	1	0.5	1	-1.9	-1.9	0.1	-0.5	0.7	-0.5	-0.5	-0.5	0.7
C	-1.9	0.4	0.4	0.4	-1.9	1.5	1.1	-1.9	-1.9	-1.9	0.4	-1.9	-1.9	-1.9	-1.9	-0.2	-0.2	0.4	-1.9	-1.9	-1.9
G	-0.2	-1.9	-0.2	-0.2	-1.9	-1.9	-0.2	-1.9	-1.9	-0.2	-0.2	-0.2	1.3	1.1	-1.9	-0.2	-0.2	0.8	-1.9	-1.9	-1.9
T	0.5	-1.9	-0.5	-1.9	-1.9	-1.9	-0.5	0.9	0.5	-1.9	-1.9	-1.9	-0.5	0.1	0.7	0.5	-1.9	-1.9	0.9	0.9	0.1
>EvgA	22
A	-0.1	0.2	0.2	-0.1	0.2	-0.7	-2.2	-2.2	-2.2	-2.2	1	-2.2	0.9	-0.7	-0.7	-0.1	-2.2	-2.2	1.2	-0.1	-2.2	0.7
C	-2.2	-0.4	0.5	-2.2	-0.4	-2.2	-2.2	1.5	0.2	-2.2	-2.2	1.4	-2.2	-0.4	0.5	-2.2	-2.2	-2.2	-2.2	-2.2	-2.2	0.2
G	1	0.8	0.2	0.2	-2.2	-2.2	-2.2	-2.2	-2.2	-2.2	-2.2	-0.4	0.2	0.8	-0.4	-2.2	1.5	-2.2	-2.2	1.2	1.4	-2.2
T	-0.7	-2.2	-2.2	0.5	0.5	1	1.1	-2.2	0.9	1.1	-0.7	-2.2	-2.2	-0.2	0.2	0.9	-2.2	1.1	-2.2	-2.2	-0.7	-0.7
>ExuR	20
A	1	1.1	1	-1	-1	-1	-1	-2.5	0.2	0.6	1	0.6	-1	1	0.6	0.7	-2.5	-0.4	0.2	-0.4
C	-2.5	-0.7	-0.1	0.3	-2.5	-2.5	-2.5	-2.5	0.3	-2.5	-0.7	0.3	1.4	-0.7	0.7	-2.5	-0.7	-0.1	-0.7	1.1
G	-0.7	-2.5	-2.5	0.9	-2.5	1.2	1.4	-2.5	-2.5	0.3	-0.7	-2.5	-2.5	-2.5	-2.5	-0.1	-0.7	-2.5	0.3	-2.5
T	-1	-2.5	-2.5	-1	1.1	-0.4	-2.5	1.2	0.2	-0.4	-2.5	-0.4	-2.5	-1	-2.5	-0.4	1	0.7	-0.1	-0.4
>FadR	20
A	-1.6	0.6	-0.4	-3	-0.1	-1	-0.1	-3	0	-0.4	-3	1.1	-3	-1.6	0.6	-1.6	-1.6	-0.1	-0.4	0.5
C	0.5	0.5	-0.3	1.3	-0.7	-3	-1.3	-0.7	1.1	0.4	-3	-1.3	1.2	0.9	-3	0.4	-1.3	0.2	0.6	-3
G	0	-0.7	0.4	0	-3	1.4	1	-1.3	-3	0	1.6	-3	-3	0.2	-3	1	-0.7	-1.3	-1.3	0
T	0.3	-3	0.2	-3	0.8	-3	-1	1	-1.6	0	-3	-1.6	0	-0.6	0.4	-1	1	0.4	0.2	0
>IclR	16
A	0.5	-0.1	-0.7	-2.2	0.9	0.2	-2.2	-2.2	-0.7	-0.7	-0.1	0.2	0.2	-0.1	-0.1	-2.2
C	-2.2	-2.2	-2.2	0.8	-2.2	0.5	0.5	-2.2	-2.2	1	0.5	-2.2	-2.2	-2.2	-2.2	0.5
G	-0.4	0.2	0.2	-0.4	-0.4	-2.2	-2.2	-2.2	-0.4	-0.4	-0.4	0.6	-0.4	-0.4	0.2	-2.2
T	0.2	0.5	0.7	0.2	-0.7	-0.2	0.7	1.1	0.9	-0.7	-0.2	-0.2	0.5	0.7	0.5	0.7
>IscR	27
A	0.2	-0.1	1	-0.4	-1	-0.4	-0.4	0.7	-0.4	-0.4	-0.1	0.6	-1	-0.1	-2.5	0.7	-1	-0.4	0.4	-2.5	-2.5	-2.5	-1	0.4	-0.4	-0.1	0.4
C	0.3	-0.7	-2.5	-0.1	-0.1	-0.1	0.7	-0.1	1.2	0.5	0.3	0.3	-0.7	-2.5	-0.1	-0.7	-0.1	0.3	0.3	-2.5	-2.5	-2.5	-2.5	-0.7	-2.5	-2.5	-2.5
G	-0.7	-0.7	-2.5	0.3	-0.7	-0.7	0.5	-2.5	-2.5	-2.5	0.5	-2.5	-0.1	-0.7	-0.7	-2.5	0.8	-0.1	-0.7	1.1	1.4	1.4	-2.5	-0.7	-0.7	-0.7	-0.7
T	-0.1	0.6	-0.4	0.2	0.7	0.6	-2.5	-0.4	-1	0.4	-1	-0.4	0.7	0.7	0.8	-0.1	-0.1	0.2	-0.4	0.2	-1	-1	1.1	0.2	0.8	0.7	0.4
>IHF	14
A	0.1	0.6	0.9	-0.1	-0.7	1.2	0.6	-0.2	0.1	0.5	0	-1.2	-1.3	0.8
C	-0.8	-2.3	-2.9	-1.6	1.3	-4.6	-1.2	0.1	0	-0.5	0	-4.6	-1.9	-0.8
G	0.2	-0.9	-2.2	-1.6	-1.6	-4.6	0.1	-0.3	0	0	0.5	-0.7	-1.4	-0.6
T	0.2	0.2	-0.3	0.8	-2	-1.7	-0.6	0.2	-0.2	-0.5	-0.6	1	1	-0.9
>FhlA	17
A	0.3	-2.1	-0.6	-2.1	-2.1	0.3	-0.6	-2.1	-2.1	-0.6	-2.1	-2.1	0.8	-0.6	0	-0.6	0
C	-0.3	0.3	-0.3	-0.3	1.3	0.7	-2.1	-2.1	-0.3	-2.1	1.1	-2.1	0.3	1.1	-2.1	-0.3	-0.3
G	-0.3	-0.3	0.9	0.7	-2.1	-2.1	0.9	-2.1	0.3	-2.1	-2.1	1.5	-2.1	-0.3	1.2	-0.3	0.7
T	0	0.6	-0.6	0.3	-0.6	-0.6	0	1.1	0.6	1	0	-2.1	-2.1	-2.1	-2.1	0.6	-0.6
>FlhDC	19
A	0.9	1.1	0.4	-0.4	-2.8	-1.3	-0.4	-0.8	-0.4	1.1	0.6	-0.1	0.5	0.5	-0.1	-2.8	-0.4	-0.8	-0.1
C	-2.8	-1.1	-0.5	0.2	-1.1	0.6	0.4	-0.5	-2.8	-2.8	-2.8	-2.8	-0.5	-2.8	-1.1	1	-2.8	0.8	0.8
G	-1.1	-1.1	-2.8	1	1.5	0.6	0.7	0.4	1.1	-2.8	-0.5	-1.1	-2.8	0.9	1.1	0.7	1.3	0.6	-1.1
T	-0.4	-2.8	0.4	-2.8	-2.8	-0.4	-1.4	0.4	-0.4	-0.8	0	0.8	0.2	-2.8	-1.4	-2.8	-1.4	-2.8	-0.4
>Fnr	14
A	-4.5	-2.4	-0.9	1.1	-4.5	0.1	-0.4	0.1	0.4	0.8	-0.7	-2.4	0.9	0.6
C	-2.7	-4.5	-2.1	-4.5	-0.1	-0.2	-0.8	0	-1.3	-0.1	-1.5	1.2	-1.1	-0.3
G	-1.1	-2.7	1.4	-2.1	-4.5	0.2	-0.7	-0.2	0.4	-2.1	-0.1	-0.5	-0.8	-0.8
T	1.1	1.2	-4.5	-1	1	-0.2	0.7	0	-0.3	-0.7	0.7	-0.8	-1.2	-0.4
>Fur	22
A	-0.4	0	1	-0.1	1	1	-1.8	-0.1	0.8	-1.2	-0.4	0.6	-1.8	-0.8	1.1	-0.7	-0.7	0.4	-0.5	-0.1	1	0
C	-0.3	-2.1	-1.2	-1.5	-3.9	-1.5	-0.2	0.1	-0.5	-2.1	-2.1	0.2	-0.5	1.2	-2.1	-2.1	-2.1	-0.9	0.2	0.6	-1.2	-2.1
G	-1.5	1.1	-0.9	-0.3	-1.1	-0.5	-3.9	0.7	-0.5	-2.1	-3.9	-1.1	-0.9	-0.7	-1.1	-1.1	-3.9	-1.1	0	-0.9	-0.3	-2.1
T	0.7	-1.8	-1.8	0.6	-1	-3.9	1	-1	-1.2	1.1	1	-0.6	0.9	-1.2	-1.8	0.9	1	0.3	0.2	-0.1	-3.9	0.8
>GadE	22
A	-0.3	-0.9	-0.3	0.7	0.7	0.8	-0.9	1.2	0.8	0	0.7	1.1	0.7	0.7	-0.9	-0.9	-0.9	-0.9	1	0.5	0	-0.3
C	-0.6	-0.6	-2.4	0	-2.4	-0.6	-2.4	-2.4	-2.4	0.3	0	-2.4	0	0	-0.6	1.3	1.1	-2.4	-2.4	0	-2.4	0.8
G	-2.4	0.4	-0.6	-2.4	-0.6	-2.4	-0.6	-2.4	0	-2.4	-2.4	-2.4	-2.4	-2.4	-0.6	-2.4	-2.4	0	-2.4	0	0	-0.6
T	0.8	0.5	0.8	-0.4	0	-0.4	0.9	-2.4	-0.9	0.3	-0.4	-0.9	-0.4	-0.4	0.8	-0.9	-0.4	0.8	-0.4	-0.9	0.5	-0.4
>GadW	21
A	-0.5	0.2	0.8	-0.5	0.6	-0.8	0.5	1	1.1	0.2	1.1	-0.5	0	1	-0.5	0.5	-0.8	0.7	-1.4	-0.8	0.3
C	-1.1	-0.5	-1.1	-0.2	-2.9	-0.5	0.1	-1.1	-0.5	-0.2	-1.1	-0.5	0.8	-0.5	-2.9	-0.2	1.2	-0.2	-2.9	-2.9	-0.2
G	-1.1	-0.1	-1.1	-1.1	0.3	-0.5	-1.1	-1.1	-2.9	-1.1	-2.9	-1.1	-2.9	-2.9	1	0.1	-2.9	-1.1	-1.1	0.1	-1.1
T	0.8	0.2	-0.2	0.7	-0.5	0.7	-0.2	-1.4	-2.9	0.3	-1.4	0.7	-0.2	-1.4	-0.2	-0.8	-0.5	-0.5	1.1	0.7	0.2
>GadX	22
A	-0.2	0.4	0.6	-0.5	0.5	-0.7	0.6	0.7	0.9	0.5	0.9	-0.9	0.2	0.6	-0.5	0.6	-0.2	0.5	0	-0.2	0.3	-0.5
C	-0.5	-0.8	-0.2	0	-1.2	-0.2	0	-0.3	-1.2	0.1	-1.8	0.1	1	-0.3	-0.5	0.2	0.9	0	-1.2	-0.8	-1.2	0.1
G	-1.8	0	-0.8	-1.2	0.5	-0.5	-0.5	0	-0.8	-1.8	-0.8	-1.2	-1.8	-0.3	0.7	-0.3	-3.6	-1.8	-1.2	0.1	-0.8	-0.8
T	0.7	-0.1	-0.5	0.6	-0.9	0.6	-0.7	-1.5	-0.9	-0.1	-0.7	0.7	-2.1	-0.7	0	-2.1	-0.2	-0.1	0.7	0.4	0.4	0.5
>GalR	18
A	0.3	0.1	-2.6	0.5	-0.1	-2.6	-2.6	-0.1	0.7	1.2	0.1	-2.6	-0.1	-0.1	-2.6	-2.6	0.8	-1.1
C	0.2	-0.8	0.2	-0.8	-2.6	-0.8	-0.8	-0.8	0.2	-2.6	-2.6	1.2	-2.6	-2.6	-2.6	-2.6	-2.6	1.4
G	0.5	-0.2	0.7	-0.2	0.8	-2.6	1.3	0.7	-2.6	-2.6	0.8	-2.6	1.1	0.8	-2.6	-2.6	-0.8	-2.6
T	-2.6	0.3	0.1	-0.2	-0.2	1.1	-1.1	-0.2	-0.5	-2.6	-0.5	-0.2	-1.1	-0.2	1.2	1.2	-0.2	-2.6
>GalS	19
A	0.3	-2.6	0.7	-0.1	-2.6	-2.6	-0.5	0.7	1.2	-0.1	-2.6	-0.1	-0.5	-2.6	-2.6	0.8	-2.6	1	-2.6
C	-0.8	0.2	-2.6	-2.6	-0.2	-0.8	-0.2	0.2	-2.6	-2.6	1.2	-2.6	-2.6	-2.6	-2.6	-2.6	1.5	-0.2	0.7
G	-0.2	0.5	-0.2	0.8	-2.6	1.2	0.7	-2.6	-2.6	0.8	-2.6	1.1	0.8	-2.6	-2.6	-2.6	-2.6	-2.6	-0.2
T	0.1	0.3	-0.2	-0.2	1	-0.5	-0.2	-0.5	-2.6	-0.2	-0.2	-1.1	0.1	1.2	1.2	0.1	-2.6	-2.6	0.3
>GcvA	18
A	-1.9	-0.5	1.1	0.1	1	0.1	0.1	0.7	0.1	-0.5	-1.9	0.7	1.1	-1.9	-0.5	-1.9	-1.9	0.1
C	-0.2	-0.2	-1.9	0.4	-1.9	-1.9	-1.9	-1.9	-0.2	1.3	-1.9	-1.9	-1.9	-1.9	-1.9	-0.2	0.8	-1.9
G	-0.2	0.4	-1.9	-1.9	-1.9	-1.9	-1.9	-1.9	-0.2	-1.9	-1.9	-1.9	-1.9	-1.9	1.1	1.1	-0.2	-1.9
T	0.7	0.1	-1.9	0.1	-0.5	0.7	0.7	0.1	0.1	-1.9	1.1	0.1	-1.9	1.1	-0.5	-0.5	0.1	0.7
>GlpR	22
A	0.7	0.8	0	0.7	-1.4	-2.9	0	-2.9	-0.8	0.3	0.7	0.5	0.8	0.6	-2.9	-0.5	0.7	0.8	0	0.8	-0.8	-1.4
C	-1.1	-1.1	-0.5	-2.9	-0.2	-2.9	0.8	-1.1	1.3	-0.5	-2.9	-1.1	-1.1	-2.9	1.3	-1.1	0.5	-1.1	1.1	-2.9	-0.5	0.1
G	-1.1	-2.9	-2.9	-0.5	-1.1	1.5	-1.1	0.8	-0.5	0.7	0.1	-1.1	-2.9	-2.9	-1.1	1.2	-1.1	-0.1	-2.9	-0.1	-0.1	-0.1
T	0	0	0.7	0	0.8	-2.9	-0.5	0.4	-2.9	-1.4	-0.5	0.3	0	0.4	-0.8	-1.4	-2.9	-0.8	-1.4	-0.5	0.7	0.6
>GlrR	23
A	0.1	-1.9	-0.5	-0.5	-0.5	-1.9	-0.5	-1.9	0.5	0.5	1.1	0.5	0.1	-0.5	0.5	-0.5	1.1	-1.9	1	1	-0.5	-0.5	-0.5
C	-1.9	-0.2	-1.9	-1.9	0.8	-1.9	0.4	-0.2	-1.9	-0.2	-1.9	-1.9	0.4	-0.2	0.4	-0.2	-1.9	1.3	-1.9	-0.2	0.4	-1.9	0.4
G	1.1	-1.9	1.3	-0.2	-0.2	0.4	0.8	-0.2	-1.9	-0.2	-1.9	-0.2	-0.2	0.8	-0.2	1.1	-1.9	-0.2	-1.9	-1.9	-0.2	0.8	-0.2
T	-1.9	0.9	-1.9	0.7	-0.5	0.7	-1.9	0.7	0.5	-0.5	-1.9	0.1	-0.5	-0.5	-1.9	-1.9	-1.9	-1.9	-0.5	-1.9	0.1	0.1	0.1
>GntR	22
A	0.6	-0.2	-2.3	-0.8	-0.2	1	-0.8	-2.3	-2.3	-0.8	-2.3	0.9	0.9	-0.8	1.2	-0.2	0.4	0.4	-0.8	0.1	1.2	0.6
C	0.1	0.4	-2.3	-2.3	-0.5	-2.3	0.9	0.9	1.1	-2.3	-0.5	-0.5	-2.3	1.2	-2.3	-2.3	-0.5	-0.5	0.4	0.4	-2.3	-2.3
G	-2.3	-2.3	1.5	-0.5	-2.3	-2.3	-2.3	0.1	0.1	1.3	-2.3	-2.3	-2.3	-2.3	-2.3	-0.5	-2.3	-0.5	0.5	-0.5	-2.3	-2.3
T	-0.3	0.4	-2.3	0.9	0.8	-0.8	0.1	-0.3	-0.8	-0.8	1	-0.8	-0.3	-0.8	-2.3	0.8	0.4	0.1	-0.3	-0.3	-2.3	0.4
>TyrR	21
A	-3	-3	-1.5	0.8	0.4	0.6	-0.3	0.4	0.1	0.6	0.4	0.1	-0.6	-3	-3	1.1	-3	0.8	-3	0.2	-0.1
C	0	-3	-3	-0.3	0	-0.6	-3	0.4	0	-0.6	-0.6	0	-1.2	-3	-1.2	-0.6	1.5	-3	0.9	0.2	-0.3
G	-3	1.5	-0.2	-3	-3	-1.2	0.6	-0.6	-0.2	-0.6	-1.2	0.6	-1.2	-1.2	-0.6	-3	-3	0	0.2	-0.6	-0.2
T	0.9	-3	0.9	-0.6	0.2	0.1	0.3	-0.6	0.1	-0.1	0.3	-1	0.9	1.1	1	-3	-3	-1	-0.3	-0.1	0.3
>LexA	22
A	-0.3	0.4	-1.4	-1.7	-1.4	-3.8	-0.1	-0.2	0.2	-0.7	0.2	-1.4	0.9	-0.7	0.6	-2.3	1.1	-3.8	-1.7	0.4	0.3	0.4
C	0	0	1.4	-1.4	-2	-2	-1.1	-0.6	-2	-2	-0.3	-0.4	-0.4	-2	0.2	1.5	-3.8	-3.8	0	-2	-0.6	-1.1
G	-0.6	0.2	-2	-1.4	1.5	0.5	0.2	-1.4	-0.1	-3.8	-0.4	-2	-1.1	-0.4	-1.1	-2	-1.4	1.5	-0.6	-0.6	-0.4	-0.4
T	0.5	-1.1	-1.1	1.1	-2.3	0.7	0.3	0.7	0.4	1	0.1	0.9	-1.4	0.8	-0.8	-3.8	-1.8	-2.3	0.7	0.3	0.2	0.1
>LeuO	23
A	1.1	-2.4	0.3	0.3	0.5	-0.9	0.8	-0.3	0	0.3	-2.4	-0.9	1.1	1	-0.9	0.3	-0.3	0.3	0.3	0	0	0	-0.3
C	-2.4	-2.4	-0.6	0.3	-0.6	-0.6	0	0.6	0.3	-2.4	-0.6	-2.4	-2.4	-2.4	-2.4	-2.4	-0.6	-2.4	-0.6	-0.6	-2.4	-2.4	0.6
G	-2.4	-2.4	-2.4	-0.6	-0.6	-2.4	-2.4	-2.4	0	0.8	-0.6	1.3	-0.6	-0.6	-2.4	-2.4	0.4	-2.4	-0.6	-2.4	0	0	-0.6
T	-0.9	1.1	0.5	-0.4	0	0.9	-0.9	0.3	-0.4	-0.9	0.9	-0.9	-2.4	-0.9	1	0.7	0.3	0.7	0.3	0.7	0.5	0.5	0
>Lrp	13
A	-0.7	0.2	0.4	-1.7	0.1	-0.6	-0.6	0.6	-0.7	-0.4	-0.6	-4.4	-2.9
C	-0.7	0	-4.4	-0.3	-1.2	-2.6	-0.8	-0.7	-0.6	0.4	1.1	-4.4	-4.4
G	0.8	0	-0.2	-0.7	-0.7	-1	-1	-1.2	-0.8	-0.5	-1.4	-0.1	1
T	0	-0.2	0.3	0.8	0.5	0.9	0.8	0.1	0.8	0.2	-0.5	1	0.3
>MalT	9
A	-0.1	0.3	-2.8	-2.8	0.8	-2.8	-2.8	1.2	-2.8
C	-0.4	-2.8	-2.8	-2.8	-0.4	-2.8	-2.8	-2.8	-2.8
G	1	0.9	1.5	1.5	-1	0.8	1.5	-2.8	1.4
T	-2.8	-1.3	-1.3	-2.8	-0.7	0.6	-1.3	-2.8	-0.7
>MetJ	19
A	0.4	-1.3	1.1	-1.3	-0.1	-2.8	-0.3	-0.1	0.9	0.1	1	-1.3	0.3	-0.7	-0.1	-1.3	-0.1	-0.1	1
C	-2.8	-2.8	-2.8	1	-2.8	-2.8	1.1	-0.4	-2.8	0	-2.8	0.9	-2.8	-1	0.9	-0.4	-2.8	-0.4	-1
G	0.8	1.4	-2.8	-2.8	1.2	0	-2.8	-1	0	0.3	-1	-1	0.6	-0.4	-0.4	0	0.5	0.3	-1
T	-1.3	-1.3	-1.3	0.1	-2.8	1	-0.7	0.6	-1.3	-0.4	-1.3	0.1	-0.4	0.8	-1.3	0.7	0.3	0.1	-1.3
>Nac	17
A	0	0.2	0.9	-0.3	-0.3	0	-1.2	-0.6	-1.2	-2.7	1	-1.2	0.2	-0.6	-2.7	0	0.4
C	-2.7	-0.3	-0.9	-0.9	-2.7	0	-2.7	0.8	-2.7	0	-2.7	-0.9	-2.7	-0.9	0.5	0	-0.3
G	0.5	0.3	-0.9	-2.7	-0.9	-2.7	0	-2.7	-0.9	-0.3	-0.3	-0.9	0.7	0.5	1	0.3	0
T	0.2	-0.3	-0.7	0.8	0.8	0.5	0.8	0.2	1	0.7	-1.2	0.9	-0.3	0.3	-1.2	-0.3	-0.3
>NagC	25
A	0.9	-0.4	0.3	-0.4	1	0	-1.6	-3	-3	0.2	-0.4	-0.4	0.8	0.2	-0.1	0.4	0.4	1.1	1.2	0.5	-0.6	1.1	0.5	-0.6	0.4
C	-1.3	0.4	-1.3	-1.3	-3	-3	-3	-3	1.2	-3	0.9	-0.3	-0.3	0.4	-3	0.4	-3	-1.3	-3	-3	-0.7	-3	-0.7	0.7	0.4
G	-0.7	0	-3	-3	-3	-1.3	-3	-3	-3	1	-3	1	-1.3	-0.7	1	-0.7	0.5	-3	-3	-0.3	-0.7	-0.7	-0.3	0.2	-3
T	-1	0	0.6	0.9	-0.6	0.8	1.1	1.2	-0.2	-1.6	0	-1	-0.6	-0.2	-0.4	-0.6	-0.4	-3	-3	0.2	0.8	-3	-0.2	-0.6	-0.2
>NanR	7
A	-2.3	1	-2.3	1.2	-2.3	-2.3	0.1
C	-2.3	-2.3	-0.5	-2.3	1.5	1.5	-2.3
G	-2.3	-0.5	-2.3	-2.3	-2.3	-2.3	-2.3
T	1.1	-2.3	1	-2.3	-2.3	-2.3	0.8
>NarL	17
A	0.3	-1.8	1.1	0.4	-2.7	-0.4	0.4	-1	0.4	0.5	-0.3	-1	-0.3	0.1	-0.5	0.2	0.8
C	0.1	-1.9	-1.9	0.8	0.9	0.6	0.8	-0.1	-0.3	-0.4	0.2	-1	-0.3	-1.9	0.1	-0.2	-1.9
G	-0.5	-1.5	-4.2	-1.9	-2.5	-0.1	-4.2	-0.7	-1.9	-2.5	0.1	0.5	0.5	0.4	0.6	-0.7	-0.8
T	-0.1	1.1	-1.4	-1.8	0.5	-0.3	-1	0.7	0.2	0.2	0	0.5	-0.1	0.2	-0.2	0.2	-0.2
>NarP	16
A	-1.1	0.8	0.3	-1.1	-2.6	0.5	0.3	0.5	0.5	0.5	-0.5	-2.6	0.5	-0.5	-1.1	0.8
C	-2.6	-0.2	0.7	1.4	1	0.7	-2.6	-0.8	-0.2	0.7	-2.6	-0.2	-2.6	-2.6	-0.8	-2.6
G	-2.6	-0.8	-0.8	-2.6	-2.6	-2.6	-0.2	-2.6	-0.8	-0.8	1.1	0.2	0.7	1.2	-2.6	0.5
T	1.1	-1.1	-1.1	-2.6	0.3	-1.1	0.3	0.3	-0.2	-2.6	-0.5	0.6	-1.1	-1.1	1	-2.6
>NrdR	19
A	-1.9	0.7	0.5	0.5	-1.9	0.1	-1.9	0.1	1.1	-1.9	1.1	-1.9	1	-1.9	0.5	-1.9	-1.9	-1.9	-0.5
C	-1.9	-0.2	-0.2	0.4	-0.2	-0.2	1.5	-1.9	-1.9	-0.2	-1.9	-1.9	-1.9	-1.9	-1.9	-1.9	-1.9	-1.9	-0.2
G	-0.2	-1.9	-0.2	-1.9	-0.2	0.4	-1.9	-1.9	-1.9	0.4	-1.9	-1.9	-0.2	-0.2	-1.9	1.5	-0.2	1.3	-0.2
T	0.9	-0.5	-0.5	-0.5	0.7	-0.5	-1.9	0.7	-1.9	0.5	-1.9	1.1	-1.9	0.9	0.5	-1.9	0.9	-0.5	0.5
>NsrR	15
A	0.2	1	1.2	0	1.1	-3.7	-2.2	-0.6	0.8	-0.2	0	-0.2	-0.3	0.5	0.1
C	-1	-3.7	-3.7	0.1	-3.7	-3.7	-3.7	1	-1.9	-1	-1	-1.9	0.1	-0.1	0.2
G	-0.3	-3.7	-3.7	0.6	-1.9	-1.9	1.5	-0.7	-0.9	-0.1	-3.7	-1.9	-0.1	-0.7	0.1
T	0.3	-0.5	-3.7	-1	-1.6	1.2	-3.7	-0.5	-0.1	0.5	0.8	0.9	0.3	-0.2	-0.5
>NtrC	20
A	0.1	0.2	-0.4	-1.3	-1.8	0.8	-1.8	-0.9	0.9	-1.3	-1.8	-1.3	-0.9	-0.3	-1.3	-0.9	-3.3	-0.9	0.8	0.4
C	-3.3	-1	-0.1	-3.3	1.5	-0.3	1.3	0.8	-1.6	-3.3	-1	-0.6	-0.3	-1.6	-0.6	-0.6	-0.3	1.3	-1	0.5
G	0.7	-0.3	-1.6	1.5	-3.3	-0.1	-3.3	0.2	-0.6	-3.3	0.2	0.2	-1.6	1	1.3	0.6	1.4	-0.6	-0.1	-0.3
T	-0.1	0.3	0.7	-3.3	-1.9	-3.3	-0.5	-0.7	-0.9	1.1	0.7	0.6	0.8	-0.5	-1.3	0.3	-1.9	-3.3	-1.3	-1.3
>OmpR	22
A	0.5	0.7	0	0.6	-0.7	-1	-0.7	0.8	0.9	-0.7	0	1	0.9	0.9	0.3	0	-0.4	0.5	0.7	0.3	0.7	0.4
C	-3.1	-0.4	0.1	-0.1	-0.1	-3.1	-0.4	-1.3	-3.1	1.2	0.5	-3.1	-0.7	-3.1	-0.7	-0.4	-3.1	-3.1	-3.1	0.5	-0.4	-0.4
G	-0.3	-0.3	-0.7	-0.1	-0.7	1.2	-1.3	-3.1	-1.3	-3.1	-0.7	-0.3	-0.7	0.1	-0.7	0.5	-3.1	-0.1	-3.1	-0.7	-3.1	-0.7
T	0.2	-0.7	0.2	-1	0.6	-0.4	0.8	0	-0.2	-0.7	0	-1.6	-1.6	-1.6	0.4	-0.2	1	0.1	0.2	-0.4	-0.2	0.1
>OxyR	20
A	0.4	0.1	0.2	-0.7	-0.1	-0.3	0.3	0.3	0.3	0.7	0.4	-1.3	-0.4	1	-3.8	-1.1	0.5	-0.1	0.1	-0.3
C	-0.5	-0.5	-0.2	-0.8	-0.1	0	-0.5	-1.4	-0.4	-0.5	0.5	1.3	-2	-1.4	-3.8	0.6	-3.8	0.7	-0.8	-0.4
G	-0.3	-1.4	-0.3	1.1	0.9	-0.7	-1.4	-0.3	-0.2	-0.3	-0.5	-3.8	-0.5	-0.3	-3.8	-0.5	0.2	-0.3	-0.7	0.5
T	0	0.6	0.1	-0.9	-1.7	0.5	0.4	0.4	0	-0.9	-0.9	-0.4	0.8	-3.8	1.2	0.3	-0.1	-0.6	0.5	0
>PdhR	19
A	-2.3	0.4	1.2	-2.3	-2.3	-0.8	-0.8	-0.8	0.1	0.4	0.1	1.2	-2.3	0.1	1.2	0.6	-0.8	0.1	-0.8
C	0.9	-0.5	-2.3	0.1	0.1	-2.3	-2.3	-0.5	0.7	-2.3	-0.5	-2.3	1.4	1.1	-2.3	-2.3	-0.5	-2.3	-2.3
G	0.1	-0.5	-2.3	-2.3	-2.3	1.4	1.4	-2.3	-0.5	-2.3	0.1	-2.3	-0.5	-2.3	-2.3	-0.5	-2.3	0.1	-2.3
T	-0.3	0.1	-2.3	0.9	0.9	-2.3	-2.3	0.9	-0.8	0.6	0.1	-2.3	-2.3	-2.3	-2.3	0.1	0.9	0.4	1
>PhoB	20
A	0.5	-0.4	0.2	-0.6	-1.8	0.7	-0.6	1	-0.6	0.1	-1.2	-0.9	-1.8	0.4	-0.9	-0.9	0.4	-0.2	1.1	-0.1
C	-0.6	-0.3	-0.6	-1.5	-0.9	-1.5	1.3	-1.5	-0.6	0.1	-0.6	-1.5	-1.5	-0.3	-0.3	-0.9	-0.9	0.9	-1.5	-0.1
G	-0.9	-0.3	0.5	-0.9	0.9	-0.3	-3.3	-1.5	0.7	-3.3	-1.5	-0.5	-1.5	0.5	-1.5	0.9	-0.3	-0.3	-3.3	0.7
T	0	0.5	-0.4	0.9	0.2	-0.2	-1.3	-1.3	0	0.4	0.9	0.9	1.1	-1.8	0.8	-0.1	0	-0.9	-1.8	-0.9
>PhoP	18
A	-0.2	-0.3	0.1	-2.1	-0.9	-0.5	0.9	-0.2	-0.9	-0.1	0.2	-0.5	-1.1	-0.5	-2.1	-2.1	-0.7	1.1
C	0.1	-0.8	-0.8	-1.2	-1.8	-1.8	-0.8	-1.2	0.8	0	-0.3	0.6	0.1	-3.6	-3.6	-3.6	-1.8	-3.6
G	-0.3	-0.8	0.9	-1.8	-0.8	-1.2	-0.8	0.3	0.1	0	-0.3	-0.3	-0.5	1.3	-0.8	-1.2	-0.3	-0.8
T	0.2	0.7	-1.1	1.1	0.9	0.9	-1.5	0.4	-0.5	0.1	0.2	0	0.6	-1.1	1.1	1.1	0.8	-3.6
>PurR	17
A	0.8	-0.7	-3.1	-1.6	1.2	1.2	0.8	-3.1	-3.1	-1.1	-3.1	-3.1	-0.2	-3.1	-1.1	-1.1	-1.6
C	-3.1	1.2	-1.4	1.4	-3.1	-3.1	-0.8	1.5	-3.1	-3.1	-3.1	-1.4	-1.4	1.5	0.5	-0.8	-0.4
G	0.3	-0.8	1.5	-1.4	-3.1	-3.1	-1.4	-3.1	1.6	0.1	-1.4	-1.4	-0.8	-3.1	0.3	-1.4	-0.1
T	-1.7	-1.1	-3.1	-3.1	-3.1	-3.1	-0.3	-3.1	-3.1	0.8	1.1	1.1	0.7	-1.7	-0.1	0.9	0.7
>PuuR	22
A	0.8	0.8	0.5	0.5	-1.6	-1.6	-1.6	1.1	0.8	0.8	1.1	0.5	1.1	-1.6	0.8	0.8	-1.6	-1.6	0.8	0.5	-1.6	1.1
C	-1.6	-1.6	0.2	-1.6	0.2	-1.6	-1.6	-1.6	0.2	-1.6	-1.6	-1.6	-1.6	-1.6	-1.6	-1.6	-1.6	0.2	-1.6	0.8	1.4	-1.6
G	-1.6	0.2	0.2	0.8	-1.6	1.1	1.1	-1.6	-1.6	-1.6	-1.6	-1.6	-1.6	-1.6	-1.6	-1.6	-1.6	1.1	0.2	-1.6	-1.6	-1.6
T	-0.1	-1.6	-1.6	-1.6	0.8	-0.1	-0.1	-1.6	-1.6	-0.1	-1.6	0.4	-1.6	1.1	-0.1	-0.1	1.1	-1.6	-1.6	-1.6	-1.6	-1.6
>RcsAB	18
A	-1.9	-1.9	1	1.1	-0.5	-0.5	0.1	-0.5	0.5	0.7	-1.9	-1.9	-1.9	0.1	1	0.7	1.1	0.7
C	0.8	-1.9	-1.9	-1.9	-1.9	-1.9	-1.9	-0.2	-0.2	-0.2	-1.9	1.1	1.5	-1.9	-0.2	-1.9	-1.9	-1.9
G	-0.2	-1.9	-0.2	-1.9	1.1	1.1	0.4	-1.9	-1.9	-1.9	-1.9	-1.9	-1.9	-0.2	-1.9	-1.9	-1.9	-1.9
T	0.1	1.1	-1.9	-1.9	-0.5	-0.5	0.1	0.7	0.1	-0.5	1.1	0.1	-1.9	0.5	-1.9	0.1	-1.9	0.1
>RhaS	20
A	-0.1	-2.2	-2.2	-2.2	-0.7	0.5	0.5	-0.7	0.5	0.9	-0.7	0.5	0.2	0.2	0.5	-0.1	-0.7	0.7	0.5	-2.2
C	0.8	0.2	-0.4	-2.2	1.4	0.2	-2.2	0.5	0.8	-2.2	1	-2.2	-2.2	0.2	0.2	-0.4	-2.2	-2.2	-2.2	-0.4
G	-2.2	-2.2	0.8	0.8	-2.2	0.2	0.8	-0.4	-2.2	-0.4	0.2	0.8	1	0.6	-0.4	-0.4	0.8	-0.4	-0.4	1.2
T	-0.2	0.9	0.2	0.5	-2.2	-2.2	-2.2	0.2	-2.2	-0.7	-2.2	-2.2	-2.2	-2.2	-0.7	0.5	0.2	-0.2	0.2	-0.7
>RutR	20
A	-0.3	-0.3	-0.3	0.9	-1.8	-0.3	0.6	0.3	-1.8	-1.8	0.3	-1.8	-0.3	-1.8	0.3	1.1	-0.3	-1.8	-0.3	-1.8
C	0	0	-1.8	0	1.4	1.2	-1.8	-1.8	0	-1.8	0	-1.8	-1.8	1.4	0.6	-1.8	1.2	-1.8	0	0
G	-1.8	-1.8	1.2	-1.8	-1.8	-1.8	0.6	0	0	-1.8	0.6	1.4	-1.8	-1.8	-1.8	-1.8	-1.8	0.6	-1.8	0
T	0.6	0.6	-1.8	-1.8	-1.8	-1.8	-1.8	0.3	0.6	1.1	-1.8	-1.8	0.9	-1.8	-0.3	-1.8	-1.8	0.6	0.6	0.6
>SoxS	22
A	0.1	-0.3	0.3	-0.1	-1.4	-1.4	0.3	0.2	-2	0.2	0.1	0	-0.4	-0.1	-0.4	-0.8	-3.5	-3.5	-0.8	0.3	-1.1	-0.1
C	-0.8	0.3	-1.7	-1.1	-1.7	-3.5	-0.8	-0.3	0.9	0.4	-1.1	-1.7	-0.8	0.1	-1.7	-1.7	-1.7	1.3	1	-1.7	0.1	0.2
G	0.3	0.1	0.2	-1.7	-0.5	-0.7	0.5	0.4	-0.5	-0.1	0.2	-0.7	-1.7	-3.5	1.1	-1.1	1.5	-1.1	-0.5	0.6	-3.5	-0.5
T	0	-0.1	0	0.8	0.9	1	-0.6	-0.6	0	-0.8	0.2	0.7	0.8	0.6	-0.6	0.9	-3.5	-0.6	-0.4	-0.4	0.8	0.2
>TrpR	21
A	0.7	-0.5	-0.5	0.7	-1.9	-0.5	-1.9	0.5	1.1	-0.5	-1.9	1.1	-1.9	-1.9	0.1	0.1	0.7	0.1	-1.9	1	-1.9
C	-1.9	0.8	0.4	-0.2	-0.2	0.8	-1.9	-1.9	-1.9	1.3	-0.2	-1.9	-1.9	-1.9	-1.9	0.8	-1.9	0.8	-1.9	-1.9	-1.9
G	-0.2	-0.2	-1.9	-1.9	0.8	-1.9	1.3	-1.9	-1.9	-1.9	-0.2	-1.9	1.5	-1.9	-0.2	-1.9	0.4	-1.9	-0.2	-0.2	1.5
T	-0.5	-0.5	0.5	-0.5	0.1	0.1	-0.5	0.5	-1.9	-1.9	0.7	-1.9	-1.9	1.1	0.5	-0.5	-1.9	-0.5	0.9	-1.9	-1.9
>XylR	21
A	0.7	0.7	0.2	-0.1	0.5	-0.7	0.2	1	1	0.9	0.7	0.7	-0.1	-2.2	0.2	-2.2	1	1	-0.7	0.2	-0.7
C	0.5	-0.4	-2.2	-2.2	-2.2	0.2	0.2	-2.2	-0.4	-2.2	-2.2	-0.4	-0.4	1.2	-2.2	0.2	-2.2	-2.2	0.2	0.2	-2.2
G	-2.2	-0.4	0.2	0.2	0.8	-2.2	0.6	-2.2	-2.2	-2.2	-2.2	-2.2	-0.4	-0.4	0.8	-2.2	-0.4	-0.4	-2.2	-2.2	1.4
T	-2.2	-0.7	0.2	0.5	-2.2	0.7	-2.2	-0.7	-2.2	-0.2	0.2	-0.2	0.5	-0.7	-0.7	0.9	-2.2	-2.2	0.7	0.2	-2.2
>YdeO	31
A	-0.5	-0.5	-0.5	-1.9	1	-0.5	-1.9	-1.9	-0.5	-0.5	1	-0.5	-1.9	1	-1.9	0.1	0.5	0.5	0.5	1.1	-1.9	-0.5	0.1	0.5	0.7	0.5	0.1	0.1	-0.5	0.1	-1.9
C	-1.9	-1.9	0.4	0.8	-1.9	-1.9	-1.9	-0.2	0.4	0.8	-0.2	-0.2	0.4	-1.9	-0.2	-1.9	0.8	-1.9	-0.2	-1.9	-1.9	-1.9	-1.9	0.4	-1.9	-1.9	-1.9	0.4	0.4	0.4	1.3
G	0.4	0.4	-0.2	-0.2	-1.9	-0.2	-1.9	-1.9	-1.9	-1.9	-1.9	0.4	0.8	-0.2	-1.9	-0.2	-1.9	-1.9	0.4	-1.9	0.8	1.3	0.4	-0.2	-0.2	-0.2	-0.2	-1.9	-0.2	-0.2	-1.9
T	0.5	0.5	0.1	0.1	-0.5	0.7	1.1	0.9	0.5	0.1	-1.9	0.1	-0.5	-1.9	0.9	0.5	-1.9	0.5	-1.9	-1.9	0.5	-1.9	0.1	-1.9	-0.5	0.1	0.5	0.1	0.1	-0.5	-0.5
>Cbl	40
A	0.77	-5.89	-5.89	0.77	1.76	-5.89	-5.89	-5.89	-5.89	1.76	-5.89	0.77	-5.89	-5.89	-5.89	1.76	0.77	0.77	0.77	0.77	0.77	0.77	-5.89	0.77	-5.89	0.77	0.77	0.77	-5.89	0.77	0.77	0.77	0.77	-5.89	-5.89	-5.89	0.77	-5.89	0.77	-5.89
C	1.25	-5.4	-5.4	-5.4	-5.4	-5.4	-5.4	-5.4	1.25	-5.4	-5.4	-5.4	-5.4	-5.4	1.25	-5.4	-5.4	-5.4	1.25	-5.4	-5.4	-5.4	1.25	1.25	-5.4	-5.4	1.25	-5.4	2.25	1.25	-5.4	-5.4	-5.4	-5.4	-5.4	-5.4	-5.4	-5.4	-5.4	1.25
G	-5.38	1.28	-5.38	-5.38	-5.38	1.28	-5.38	1.28	-5.38	-5.38	-5.38	-5.38	-5.38	-5.38	-5.38	-5.38	1.28	-5.38	-5.38	-5.38	-5.38	-5.38	1.28	-5.38	-5.38	-5.38	-5.38	1.28	-5.38	-5.38	1.28	-5.38	-5.38	-5.38	-5.38	-5.38	-5.38	-5.38	1.28	-5.38
T	-5.92	0.74	1.73	0.74	-5.92	0.74	1.73	0.74	0.74	-5.92	1.73	0.74	1.73	1.73	0.74	-5.92	-5.92	0.74	-5.92	0.74	0.74	0.74	-5.92	-5.92	1.73	0.74	-5.92	-5.92	-5.92	-5.92	-5.92	0.74	0.74	1.73	1.73	1.73	0.74	1.73	-5.92	0.74
>BtsR	12
A	0.59	0.59	-0.22	-1.22	-1.22	0.59	0.37	0.1	1.1	0.1	-2.21	-2.21
C	0.27	-0.15	-0.15	-0.15	1.07	-1.72	-8.38	-0.15	-1.72	-8.38	0.59	-8.38
G	-0.12	-0.7	-1.7	-0.7	-0.7	-1.7	-8.36	1.1	0.61	1.1	-1.7	0.29
T	-1.25	-0.25	0.75	0.92	0.07	0.56	1.07	-2.24	-8.9	-0.25	0.92	1.21
>PyrR	11
A	0.77	-5.89	-5.89	-5.89	1.76	-5.89	-5.89	-5.89	-5.89	1.76	-5.89
C	-5.4	-5.4	-5.4	2.25	-5.4	-5.4	-5.4	-5.4	2.25	-5.4	-5.4
G	-5.38	2.27	2.27	-5.38	-5.38	-5.38	-5.38	-5.38	-5.38	-5.38	-5.38
T	0.74	-5.92	-5.92	-5.92	-5.92	1.73	1.73	1.73	-5.92	-5.92	1.73
>AllR	17
A	-6.47	-6.47	-6.47	-6.47	1.77	1.77	1.18	1.77	1.18	-6.47	0.19	-6.47	-6.47	-6.47	-6.47	1.77	1.77
C	-5.98	-5.98	-5.98	-5.98	-5.98	-5.98	-5.98	-5.98	-5.98	-5.98	-5.98	-5.98	-5.98	2.25	2.25	-5.98	-5.98
G	-5.96	-5.96	2.28	2.28	-5.96	-5.96	-5.96	-5.96	-5.96	-5.96	-5.96	-5.96	-5.96	-5.96	-5.96	-5.96	-5.96
T	1.74	1.74	-6.5	-6.5	-6.5	-6.5	0.16	-6.5	0.16	1.74	1.15	1.74	1.74	-6.5	-6.5	-6.5	-6.5
>IlvY	18
A	-0.8	1.19	-0.8	-7.46	-7.46	0.19	1.19	0.78	0.78	0.78	0.19	-7.46	-7.46	-7.46	1.19	1.19	1.19	-0.8
C	0.68	-6.97	-6.97	-6.97	0.68	1.68	-6.97	-6.97	-6.97	-6.97	-0.31	-0.31	-6.97	0.68	0.68	-6.97	-6.97	0.68
G	-0.29	-6.95	-6.95	-0.29	1.7	-6.95	0.7	0.7	-6.95	-6.95	-6.95	-6.95	0.7	1.7	-6.95	-6.95	-6.95	-0.29
T	0.16	0.16	1.48	1.48	-7.49	-7.49	-7.49	-0.83	0.75	0.75	0.75	1.48	1.16	-7.49	-7.49	0.16	0.16	0.16
>PlaR	21
A	1.76	-5.89	-5.89	-5.89	-5.89	1.76	1.76	1.76	-5.89	-5.89	0.77	0.77	0.77	-5.89	-5.89	-5.89	-5.89	0.77	0.77	1.76	-5.89
C	-5.4	-5.4	-5.4	1.25	-5.4	-5.4	-5.4	-5.4	1.25	1.25	-5.4	-5.4	-5.4	-5.4	-5.4	-5.4	2.25	-5.4	1.25	-5.4	-5.4
G	-5.38	-5.38	1.28	-5.38	2.27	-5.38	-5.38	-5.38	-5.38	-5.38	-5.38	1.28	1.28	-5.38	-5.38	-5.38	-5.38	1.28	-5.38	-5.38	-5.38
T	-5.92	1.73	0.74	0.74	-5.92	-5.92	-5.92	-5.92	0.74	0.74	0.74	-5.92	-5.92	1.73	1.73	1.73	-5.92	-5.92	-5.92	-5.92	1.73
>AtoC	20
A	-5.89	-5.89	0.77	-5.89	-5.89	-5.89	1.76	0.77	0.77	0.77	0.77	-5.89	-5.89	-5.89	-5.89	-5.89	1.76	-5.89	1.76	-5.89
C	1.25	-5.4	-5.4	1.25	-5.4	2.25	-5.4	-5.4	-5.4	-5.4	-5.4	-5.4	1.25	-5.4	-5.4	2.25	-5.4	1.25	-5.4	-5.4
G	1.28	-5.38	1.28	-5.38	2.27	-5.38	-5.38	1.28	-5.38	-5.38	-5.38	-5.38	-5.38	-5.38	2.27	-5.38	-5.38	-5.38	-5.38	2.27
T	-5.92	1.73	-5.92	0.74	-5.92	-5.92	-5.92	-5.92	0.74	0.74	0.74	1.73	0.74	1.73	-5.92	-5.92	-5.92	0.74	-5.92	5.92
>CusR	17
A	1.36	0.77	-0.22	0.77	0.77	1.36	1.77	1.36	0.77	-0.22	-6.88	-6.88	-6.88	-0.22	0.77	0.77	-6.88
C	0.27	-6.39	-6.39	-6.39	1.26	0.27	-6.39	-6.39	-6.39	-6.39	-6.39	-6.39	-6.39	0.27	0.27	-6.39	-6.39
G	-6.37	-6.37	0.29	0.29	-6.37	-6.37	-6.37	-6.37	0.29	-6.37	-6.37	1.28	1.28	0.29	0.29	-6.37	0.29
T	-6.91	0.74	0.74	-0.25	-6.91	-6.91	-6.91	-0.25	-0.25	1.33	1.74	0.74	0.74	-0.25	-6.91	0.74	1.33
>HprR	19
A	1.36	1.36	0.77	-0.22	0.77	0.77	1.36	1.77	1.36	0.77	-0.22	-6.88	-6.88	-6.88	-0.22	0.77	0.77	-6.88	-6.88
C	0.27	0.27	-6.39	-6.39	-6.39	1.26	0.27	-6.39	-6.39	-6.39	-6.39	-6.39	-6.39	-6.39	0.27	0.27	-6.39	-6.39	0.27
G	-6.37	-6.37	-6.37	0.29	0.29	-6.37	-6.37	-6.37	-6.37	0.29	-6.37	-6.37	1.28	1.28	0.29	0.29	-6.37	0.29	0.29
T	-6.91	-6.91	0.74	0.74	-0.25	-6.91	-6.91	-6.91	-0.25	-0.25	1.33	1.74	0.74	0.74	-0.25	-6.91	0.74	1.33	0.74
>CueR	19
A	-6.47	-6.47	-6.47	-6.47	-6.47	-6.47	-6.47	-6.47	-6.47	0.19	-6.47	-6.47	-6.47	-6.47	-6.47	1.77	1.77	0.19	-6.47
C	1.67	2.25	0.68	-5.98	2.25	2.25	2.25	1.67	-5.98	-5.98	-5.98	2.25	-5.98	-5.98	-5.98	-5.98	-5.98	-5.98	-5.98
G	0.7	-5.96	-5.96	-5.96	-5.96	-5.96	-5.96	0.7	-5.96	-5.96	1.7	-5.96	-5.96	2.28	2.28	-5.96	-5.96	1.7	2.28
T	-6.5	-6.5	1.15	1.74	-6.5	-6.5	-6.5	-6.5	1.74	1.15	0.16	-6.5	1.74	-6.5	-6.5	-6.5	-6.5	-6.5	-6.5
>PrpR	24
A	-0.22	-6.88	-6.88	-6.88	-6.88	1.36	-6.88	-0.22	0.77	0.77	1.36	-0.22	-6.88	-0.22	-0.22	-0.22	0.77	1.36	-6.88	-6.88	1.36	1.77	1.77	-6.88
C	-6.39	-6.39	-6.39	-6.39	2.26	0.27	-6.39	-6.39	-6.39	0.27	-6.39	1.26	0.27	-6.39	-6.39	0.27	0.27	0.27	-6.39	-6.39	0.27	-6.39	-6.39	1.84
G	1.87	-6.37	-6.37	0.29	-6.37	-6.37	0.29	0.29	0.29	-6.37	-6.37	0.29	1.28	-6.37	0.29	-6.37	-6.37	-6.37	0.29	2.28	-6.37	-6.37	-6.37	-6.37
T	-6.91	1.74	1.74	1.33	-6.91	-6.91	1.33	0.74	-0.25	-0.25	-0.25	-6.91	-0.25	1.33	0.74	0.74	-0.25	-6.91	1.33	-6.91	-6.91	-6.91	-6.91	-0.25
>RbsR	20
A	-6.47	-6.47	1.18	0.19	0.19	0.19	1.77	1.77	1.18	-6.47	-6.47	-6.47	-6.47	-6.47	-6.47	-6.47	-6.47	0.19	0.19	1.18
C	-5.98	0.68	-5.98	0.68	0.68	0.68	-5.98	-5.98	-5.98	2.25	-5.98	-5.98	-5.98	-5.98	1.67	0.68	1.67	-5.98	-5.98	-5.98
G	0.7	-5.96	0.7	0.7	0.7	0.7	-5.96	-5.96	-5.96	-5.96	2.28	-5.96	-5.96	0.7	-5.96	1.7	0.7	-5.96	0.7	-5.96
T	1.15	1.15	-6.5	-6.5	-6.5	-6.5	-6.5	-6.5	0.16	-6.5	-6.5	1.74	1.74	1.15	0.16	-6.5	-6.5	1.15	0.16	0.16
>ZntR	22
A	1.74	-4.92	-4.92	-4.92	-4.92	-4.92	-4.92	1.74	-4.92	-4.92	-4.92	-4.92	1.74	-4.92	-4.92	-4.92	-4.92	1.74	-4.92	1.74	-4.92	-4.92
C	-4.43	2.23	-4.43	2.23	-4.43	-4.43	-4.43	-4.43	-4.43	-4.43	2.23	-4.43	-4.43	2.23	-4.43	2.23	2.23	-4.43	-4.43	-4.43	-4.43	-4.43
G	-4.41	-4.41	-4.41	-4.41	-4.41	2.25	2.25	-4.41	2.25	-4.41	-4.41	2.25	-4.41	-4.41	-4.41	-4.41	-4.41	-4.41	2.25	-4.41	2.25	-4.41
T	-4.95	-4.95	1.71	-4.95	1.71	-4.95	-4.95	-4.95	-4.95	1.71	-4.95	-4.95	-4.95	-4.95	1.71	-4.95	-4.95	-4.95	-4.95	-4.95	-4.95	1.71
>Zur	24
A	-6.47	0.19	1.18	0.19	1.18	-6.47	-6.47	-6.47	0.19	1.18	0.19	1.18	1.18	0.19	1.18	0.19	1.18	1.18	0.19	1.18	-6.47	-6.47	-6.47	1.18
C	-5.98	-5.98	-5.98	-5.98	-5.98	-5.98	-5.98	-5.98	-5.98	-5.98	-5.98	-5.98	-5.98	0.68	-5.98	-5.98	0.68	0.68	1.67	-5.98	0.68	-5.98	0.68	0.68
G	1.7	1.7	-5.96	0.7	-5.96	0.7	1.7	0.7	-5.96	-5.96	-5.96	-5.96	-5.96	-5.96	-5.96	-5.96	-5.96	-5.96	-5.96	-5.96	0.7	0.7	-5.96	-5.96
T	0.16	-6.5	0.16	0.16	0.16	1.15	0.16	1.15	1.15	0.16	1.15	0.16	0.16	0.16	0.16	1.15	-6.5	-6.5	-6.5	0.16	0.16	1.15	1.15	-6.5

## Sheet: Model Improvement
	Size	median_eng	median_MotifOnly	median_diff		Pearson R
DhaR/Mlc	11	0.812776	0.802443	0.0103337		-0.312884
GntR/TyrR	15	0.781709	0.840619	0
Cbl+CysB	10	0.923538	0.948555	0
Copper	8	0.969308	0.902165	0.0671425
Zinc	12	0.823455	0.728607	0.0948477
GadWX	8	0.943739	0.666665	0.277074
AllR/AraC/FucR	18	0.83069	0.685337	0.145353
ExuR/FucR	15	0.917787	0.513492	0.404294
FadR/IclR	13	0.790559	0.711861	0.0786975
NtrC+RpoN	56	0.79918	0.578824	0.220356
Pyruvate	8	0.709031	0.367085	0.341946
GadEWX	17	0.966875	0.752533	0.214342
NagC/TyrR	17	0.732575	0.61692	0.115656
ArgR	13	0.914323	0.966975	0
Crp-2	40	0.675557	0.803865	0
FliA	30	0.826151	0.578058	0.248093
OxyR	8	0.959625	0.865766	0.093859
RpoH	13	0.82303	0.632573	0.190457
YiaJ	10	1	1	0
AtoC	6	0.533271	0.905498	0
Fur-2	27	0.848319	0.79567	0.0526489
GlpR	9	0.999599	0.98678	0.0128194
MalT	9	0.937125	0.791413	0.145711
MetJ	17	0.976328	0.974612	0.0017154
NarL	29	0.735792	0.801675	0
PurR-1	16	0.987994	0.990645	0
PuuR	7	0.998523	0.989105	0.00941875
XylR	13	0.966802	0.831616	0.135186
ArcA-1	50	0.832166	0.60789	0.224276
ArcA-2	25	0.860184	0.531475	0.328709
CpxR	17	0.875498	0.636032	0.239465
Cra	15	0.99394	0.711848	0.282093
Crp-1	60	0.626659	0.528477	0.0981813
CysB	21	0.954868	0.731916	0.222952
FlhDC	41	0.907706	0.638834	0.268873
Fnr	40	0.787504	0.673334	0.114171
Fur-1	48	0.937492	0.878879	0.0586128
Lrp	37	0.847258	0.514411	0.332846
Nac	37	0.939169	0.675706	0.263463
PrpR	6	0.948331	0.621171	0.32716
RpoS	107	0.815328	0.474994	0.340333
CdaR	10	0.746537	0.447413	0.299124
EvgA	20	0.918474	0.674887	0.243587
FecI	10	0.920948	0.897823	0.0231256
RbsR	6	0.978459	0.758374	0.220085
RcsAB	28	0.879183	0.544572	0.334611
SoxS	41	0.56688	0.524293	0.042587
